# Supplementary material for: A satellite DNA array barcodes chromosome 7 and regulates totipotency via ZFP819
Source: Sci Adv. 2022 Oct 28;8(43):eabp8085. doi: 10.1126/sciadv.abp8085 (PMC9616502; doi:10.1126/sciadv.abp8085)
Supplement: Supplementary file 2 — Data file S1 [file sciadv.abp8085_data_file_s1.zip]

Archive with 1 entries (1 files):
- sciadv.abp8085_data_file_s1.xlsx
