# Supplementary material for: A satellite DNA array barcodes chromosome 7 and regulates totipotency via ZFP819
Source: Sci Adv. 2022 Oct 28;8(43):eabp8085. doi: 10.1126/sciadv.abp8085 (PMC9616502; doi:10.1126/sciadv.abp8085)
Supplement: Supplementary file 2 — Data file S1 [file sciadv.abp8085_data_file_s1.zip › sciadv.abp8085_data_file_s1.xlsx]

## Sheet: all results
	baseMean	log2FoldChange	lfcSE	pvalue	padj	gene_symbol
ENSMUSG00000000001	1941.25	-0.127618	0.114949	0.19574	0.490388	Gnai3
ENSMUSG00000000003	0	NA	NA	NA	NA	Pbsn
ENSMUSG00000000028	871.162	-0.145765	0.121893	0.152911	0.427711	Cdc45
ENSMUSG00000000031	635.473	3.20653	0.470527	1.31485e-13	2.76621e-11	H19
ENSMUSG00000000037	25.7901	0.150022	0.268292	0.102296	0.336345	Scml2
ENSMUSG00000000049	0	NA	NA	NA	NA	Apoh
ENSMUSG00000000056	317.248	-0.747908	0.211898	2.88793e-05	0.000651427	Narf
ENSMUSG00000000058	2.01424	0.0335042	0.222936	0.0913254	NA	Cav2
ENSMUSG00000000078	705.935	0.659512	0.197246	6.16845e-05	0.00125117	Klf6
ENSMUSG00000000085	332.852	0.143845	0.16074	0.220288	0.523433	Scmh1
ENSMUSG00000000088	2291.52	-0.0564047	0.0983257	0.51622	0.790531	Cox5a
ENSMUSG00000000093	4.72229	-0.0230912	0.218848	0.500759	NA	Tbx2
ENSMUSG00000000094	21.0289	1.38653	0.791413	0.0020889	0.0220836	Tbx4
ENSMUSG00000000103	0.248117	0.00332153	0.219722	0.797021	NA	Zfy2
ENSMUSG00000000120	561.541	0.0616338	0.126181	0.544392	0.810109	Ngfr
ENSMUSG00000000125	2.50223	0.0241065	0.219869	0.400804	NA	Wnt3
ENSMUSG00000000126	11.2975	0.120145	0.261902	0.0395349	0.182151	Wnt9a
ENSMUSG00000000127	486.592	-0.305483	0.151389	0.0124116	0.0832724	Fer
ENSMUSG00000000131	2921.71	-0.0958738	0.0965904	0.269485	0.584662	Xpo6
ENSMUSG00000000134	1819.94	-0.130206	0.120746	0.196435	0.491326	Tfe3
ENSMUSG00000000142	169.725	0.199417	0.194336	0.122989	0.374122	Axin2
ENSMUSG00000000148	436.239	0.0356914	0.129276	0.729934	0.905804	Brat1
ENSMUSG00000000149	888.165	-0.363598	0.129234	0.0011347	0.0136933	Gna12
ENSMUSG00000000154	87.7997	0.227179	0.261179	0.0917602	0.314452	Slc22a18
ENSMUSG00000000157	0	NA	NA	NA	NA	Itgb2l
ENSMUSG00000000159	3.38969	-0.0147905	0.218622	0.56825	NA	Igsf5
ENSMUSG00000000167	34.2093	0.0234536	0.201991	0.774844	0.925047	Pih1d2
ENSMUSG00000000168	1424.71	-0.18146	0.116052	0.0683993	0.260957	Dlat
ENSMUSG00000000171	1477.19	-0.0868723	0.116	0.378457	0.691762	Sdhd
ENSMUSG00000000182	2.99766	0.0139665	0.218487	0.640567	NA	Fgf23
ENSMUSG00000000183	0.48445	0.00612969	0.219812	0.57933	NA	Fgf6
ENSMUSG00000000184	140.895	1.4661	0.255873	5.56116e-10	5.00051e-08	Ccnd2
ENSMUSG00000000194	1192.19	-0.106055	0.110742	0.266754	0.581635	Gpr107
ENSMUSG00000000197	3.62245	0.00500703	0.216951	0.889151	NA	Nalcn
ENSMUSG00000000202	3.70004	0.0231805	0.219788	0.381763	NA	Btbd17
ENSMUSG00000000204	1.30696	0.00853001	0.219681	0.498403	NA	Slfn4
ENSMUSG00000000214	12.759	0.164537	0.313326	0.00623412	0.0504616	Th
ENSMUSG00000000215	0	NA	NA	NA	NA	Ins2
ENSMUSG00000000216	0.236333	0.00306098	0.219745	0.714909	NA	Scnn1g
ENSMUSG00000000223	19.1209	-0.0775507	0.225465	0.273105	0.588683	Drp2
ENSMUSG00000000244	59.4047	0.151402	0.243792	0.162439	0.443491	Tspan32
ENSMUSG00000000247	6.91512	-0.022235	0.216649	0.604534	NA	Lhx2
ENSMUSG00000000248	0	NA	NA	NA	NA	Clec2g
ENSMUSG00000000253	83.1602	0.10178	0.197211	0.360513	0.675614	Gmpr
ENSMUSG00000000263	0.572378	0.0053927	0.219661	0.705343	NA	Glra1
ENSMUSG00000000266	2.94997	0.0372904	0.223146	0.121661	NA	Mid2
ENSMUSG00000000275	3519.78	-0.237949	0.102993	0.00957743	0.068925	Trim25
ENSMUSG00000000276	708.167	0.278379	0.136428	0.013511	0.0880772	Dgke
ENSMUSG00000000278	3328.45	-0.0463097	0.101134	0.604283	0.842777	Scpep1
ENSMUSG00000000282	1055.49	-0.221193	0.119587	0.0302754	0.152338	Mnt
ENSMUSG00000000290	6.03219	2.09353	2.50339	0.00565584	NA	Itgb2
ENSMUSG00000000295	272.011	-0.0394654	0.14405	0.716681	0.899111	Hddc2
ENSMUSG00000000296	209.002	0.149369	0.172429	0.215207	0.516894	Tpd52l1
ENSMUSG00000000301	36.3382	0.0186083	0.19841	0.831972	0.945138	Pemt
ENSMUSG00000000303	7476.69	0.183337	0.0930743	0.031417	0.155907	Cdh1
ENSMUSG00000000305	210.642	-0.152872	0.171489	0.20359	0.501548	Cdh4
ENSMUSG00000000308	223.84	0.56882	0.222595	0.00101223	0.0124794	Ckmt1
ENSMUSG00000000317	46.743	-0.0549776	0.198911	0.563591	0.819521	Bcl6b
ENSMUSG00000000318	1.70147	0.018793	0.220802	0.143328	NA	Clec10a
ENSMUSG00000000320	41.7893	-0.25439	0.353294	0.0523699	0.21882	Alox12
ENSMUSG00000000325	1266.72	0.45734	0.153405	0.000426053	0.00627964	Arvcf
ENSMUSG00000000326	244.677	0.068475	0.150579	0.536594	0.804308	Comt
ENSMUSG00000000339	706.008	-0.0608079	0.118174	0.535459	0.80373	Rtca
ENSMUSG00000000340	673.419	-0.375933	0.138635	0.00140923	0.0162479	Dbt
ENSMUSG00000000346	840.026	0.267326	0.129289	0.0142595	0.0919063	Dazap2
ENSMUSG00000000355	299.556	0.134715	0.155129	0.244343	0.553713	Mcts1
ENSMUSG00000000359	3.07999	0.000559874	0.218569	0.972401	NA	Rem1
ENSMUSG00000000365	949.445	-0.130966	0.12243	0.199515	0.496235	Rnf17
ENSMUSG00000000374	846.476	0.0616985	0.119913	0.53813	0.805443	Trappc10
ENSMUSG00000000378	445.979	-0.0662229	0.129378	0.526948	0.798311	Ccm2
ENSMUSG00000000381	0	NA	NA	NA	NA	Wap
ENSMUSG00000000384	2562.89	0.223368	0.111583	0.0217845	0.122261	Tbrg4
ENSMUSG00000000385	13.6355	0.0892722	0.238817	0.0969729	0.325044	Tmprss2
ENSMUSG00000000386	0.502826	-0.0028831	0.219653	0.833592	NA	Mx1
ENSMUSG00000000392	0	NA	NA	NA	NA	Fap
ENSMUSG00000000394	0	NA	NA	NA	NA	Gcg
ENSMUSG00000000399	1183.12	-0.0142168	0.11189	0.880963	0.961384	Ndufa9
ENSMUSG00000000402	26.8468	0.0401781	0.20776	0.605831	0.843869	Egfl6
ENSMUSG00000000409	188.103	-0.897684	0.227304	5.00798e-06	0.000148931	Lck
ENSMUSG00000000411	1.69426	0.0251933	0.221188	0.21338	NA	Tssk3
ENSMUSG00000000416	30.8235	0.19732	0.319729	0.0509436	0.215267	Cttnbp2
ENSMUSG00000000420	996.989	0.090465	0.112105	0.350987	0.669173	Galnt1
ENSMUSG00000000435	0.231681	-0.00324204	0.219728	0.85865	NA	Myf5
ENSMUSG00000000439	545.436	0.0381634	0.122535	0.717042	0.89943	Mkrn2
ENSMUSG00000000440	8.63618	3.86877	1.54586	0.000375601	0.00567	Pparg
ENSMUSG00000000441	2525.61	0.0866557	0.0978016	0.325686	0.642172	Raf1
ENSMUSG00000000486	6217.92	0.00173387	0.100382	0.985264	0.996649	Septin1
ENSMUSG00000000489	28.7713	0.0384523	0.206514	0.627552	0.853866	Pdgfb
ENSMUSG00000000530	56.5859	-0.137329	0.229059	0.210421	0.510689	Acvrl1
ENSMUSG00000000531	512.038	-0.705624	0.18163	7.92283e-06	0.000218458	Grasp
ENSMUSG00000000532	936.172	-0.413372	0.140093	0.000552028	0.00774665	Acvr1b
ENSMUSG00000000538	242.223	-0.539552	0.202184	0.000829037	0.0107495	Tom1l2
ENSMUSG00000000544	2539.86	0.0210535	0.107904	0.82738	0.942574	Gpa33
ENSMUSG00000000552	475.571	1.05342	0.161031	3.9079e-12	5.82489e-10	Zfp385a
ENSMUSG00000000555	2222.15	-0.0437297	0.102934	0.633107	0.856366	Itga5
ENSMUSG00000000560	0.294022	-0.000935891	0.219613	0.963622	NA	Gabra2
ENSMUSG00000000561	2410	0.0186285	0.103811	0.839782	0.94904	Wdr77
ENSMUSG00000000562	0	NA	NA	NA	NA	Adora3
ENSMUSG00000000563	3327.36	-0.0297332	0.0969531	0.729146	0.905345	Atp5pb
ENSMUSG00000000567	15.5679	3.69095	0.934949	5.0672e-06	0.000149976	Sox9
ENSMUSG00000000568	5636.98	-0.0698658	0.0909488	0.380854	0.693814	Hnrnpd
ENSMUSG00000000579	453.148	0.0696399	0.129901	0.508979	0.785747	Dynlt1c
ENSMUSG00000000581	255.336	-0.015885	0.143272	0.88425	0.962114	C1d
ENSMUSG00000000594	634.419	-0.483706	0.176973	0.00078697	0.0103272	Gm2a
ENSMUSG00000000600	918.64	0.021107	0.113122	0.82477	0.942261	Krit1
ENSMUSG00000000605	112.422	0.195276	0.223546	0.132666	0.391024	Clcn4
ENSMUSG00000000606	0	NA	NA	NA	NA	Vmn2r88
ENSMUSG00000000617	1.77094	0.0146071	0.219995	0.391672	NA	Grm6
ENSMUSG00000000627	37.2362	0.0359111	0.200843	0.680859	0.878653	Sema4f
ENSMUSG00000000628	9649.9	-0.474753	0.100398	3.5382e-07	1.48578e-05	Hk2
ENSMUSG00000000631	2354.68	-0.361795	0.112736	0.000322558	0.00500631	Myo18a
ENSMUSG00000000632	9.63847	0.0732814	0.23211	0.122009	0.372855	Sez6
ENSMUSG00000000673	1.97831	0.00792516	0.2184	0.759352	NA	Haao
ENSMUSG00000000682	0.845312	-0.00752288	0.219685	0.602398	NA	Cd52
ENSMUSG00000000686	1.35867	0.00118976	0.21897	0.938436	NA	Abhd15
ENSMUSG00000000690	0.393073	-0.00268296	0.219601	0.858283	NA	Hoxb6
ENSMUSG00000000693	19.2322	0.028816	0.209745	0.676481	0.875944	Loxl3
ENSMUSG00000000701	0	NA	NA	NA	NA	Tcl1b5
ENSMUSG00000000706	1.80723	0.0100275	0.21932	0.5435	NA	Btn1a1
ENSMUSG00000000708	1829.41	0.0887809	0.111164	0.355894	0.672099	Kat2b
ENSMUSG00000000711	1082.2	0.0638267	0.114863	0.520117	0.793269	Rab5b
ENSMUSG00000000724	1.46092	-0.00837239	0.218969	0.71143	NA	Cryba1
ENSMUSG00000000730	7356.57	-0.31257	0.103908	0.000806917	0.0105122	Dnmt3l
ENSMUSG00000000731	615.066	-0.77964	0.154349	3.61685e-08	1.95558e-06	Aire
ENSMUSG00000000732	818.261	-0.0050995	0.119575	0.958609	0.987559	Icosl
ENSMUSG00000000738	931.22	0.0967372	0.123409	0.343205	0.66107	Spg7
ENSMUSG00000000739	105.771	-0.14434	0.202996	0.228356	0.534798	Sult5a1
ENSMUSG00000000740	17131	-0.0104827	0.0934185	0.89864	0.967227	Rpl13
ENSMUSG00000000743	1115.69	-0.0737745	0.109681	0.434573	0.735039	Chmp1a
ENSMUSG00000000751	4023.7	-0.260559	0.0999517	0.00372436	0.0342543	Rpa1
ENSMUSG00000000753	16.687	0.226989	0.416292	0.00789217	0.0597055	Serpinf1
ENSMUSG00000000759	1049.75	-0.191696	0.116418	0.0552332	0.227378	Tubgcp3
ENSMUSG00000000766	0	NA	NA	NA	NA	Oprm1
ENSMUSG00000000776	481.156	0.0338234	0.125053	0.749979	0.914853	Polr3d
ENSMUSG00000000782	552.497	-0.056723	0.124525	0.580523	0.828711	Tcf7
ENSMUSG00000000787	11550.3	-0.00197971	0.0897308	0.97884	0.994536	Ddx3x
ENSMUSG00000000791	6.17074	0.0419003	0.221533	0.302417	NA	Il12rb1
ENSMUSG00000000792	57.579	1.37394	0.420231	4.70615e-05	0.000994423	Slc5a5
ENSMUSG00000000794	4.10215	0.00536875	0.216824	0.878777	NA	Kcnn3
ENSMUSG00000000804	1382.84	-0.206504	0.111319	0.0323742	0.159557	Usp32
ENSMUSG00000000805	77.657	1.07567	0.350676	0.000107079	0.00202935	Car4
ENSMUSG00000000811	122.41	-0.301246	0.252095	0.0450195	0.198573	Txnrd3
ENSMUSG00000000817	0.48445	0.00612969	0.219812	0.57933	NA	Fasl
ENSMUSG00000000823	1074.98	-0.0968285	0.122684	0.341065	0.658638	Zfp512b
ENSMUSG00000000826	1376.51	0.00542089	0.1048	0.954055	0.986172	Dnajc5
ENSMUSG00000000827	1329.93	-0.0905248	0.105798	0.328183	0.644869	Tpd52l2
ENSMUSG00000000838	1583.06	-0.00918235	0.102527	0.924217	0.976297	Fmr1
ENSMUSG00000000861	29.7681	-0.0687662	0.214474	0.404301	0.711985	Bcl11a
ENSMUSG00000000869	0.695043	-0.00385808	0.219757	0.747442	NA	Il4
ENSMUSG00000000876	75.3556	-0.243113	0.291822	0.0732776	0.273551	Pxmp4
ENSMUSG00000000881	451.939	0.0326146	0.136271	0.760912	0.919647	Dlg3
ENSMUSG00000000884	138.984	-0.0761419	0.170789	0.498838	0.779191	Gnb1l
ENSMUSG00000000889	0	NA	NA	NA	NA	Dbh
ENSMUSG00000000901	562.145	0.0339884	0.135304	0.750408	0.915057	Mmp11
ENSMUSG00000000902	2065.38	-0.223023	0.112067	0.0234769	0.128773	Smarcb1
ENSMUSG00000000903	16.5456	0.0690288	0.22319	0.307369	0.625667	Vpreb3
ENSMUSG00000000915	336.558	-0.0149008	0.142275	0.888032	0.963695	Hip1r
ENSMUSG00000000916	490	-0.0313787	0.126167	0.756595	0.917329	Nsun5
ENSMUSG00000000934	151.397	-0.169117	0.204111	0.173044	0.45831	Top1mt
ENSMUSG00000000938	1.34569	0.00379174	0.219015	0.818884	NA	Hoxa10
ENSMUSG00000000942	2.44915	-0.0003282	0.218757	0.98114	NA	Hoxa4
ENSMUSG00000000948	1871.96	0.0844744	0.102679	0.352254	0.669608	Gm38393
ENSMUSG00000000957	116.181	-0.0294998	0.169518	0.785805	0.929828	Mmp14
ENSMUSG00000000958	854.75	0.17567	0.140874	0.115024	0.360839	Slc7a7
ENSMUSG00000000959	624.41	-0.18746	0.134741	0.0869873	0.303694	Oxa1l
ENSMUSG00000000976	795.175	-0.00974917	0.116964	0.919541	0.97522	Heatr6
ENSMUSG00000000982	0	NA	NA	NA	NA	Ccl3
ENSMUSG00000000983	0	NA	NA	NA	NA	Wfdc18
ENSMUSG00000001014	6.55359	-0.000489095	0.214819	0.996483	NA	Icam4
ENSMUSG00000001016	3217.27	-0.0715094	0.0969658	0.41273	0.717344	Ilf2
ENSMUSG00000001017	2600.33	-0.111486	0.0990106	0.205316	0.503584	Chtop
ENSMUSG00000001018	516.746	-0.0462048	0.125687	0.664821	0.871694	Snapin
ENSMUSG00000001020	0.679451	0.00741344	0.219841	0.54925	NA	S100a4
ENSMUSG00000001021	2.36839	0.0317447	0.221996	0.158211	NA	S100a3
ENSMUSG00000001023	0.248117	0.00332153	0.219722	0.797021	NA	S100a5
ENSMUSG00000001025	809.031	0.780082	0.159915	7.86185e-08	3.89444e-06	S100a6
ENSMUSG00000001027	7.52611	0.0207747	0.215512	0.671518	NA	Scn4a
ENSMUSG00000001029	2.09395	0.0180051	0.219248	0.49454	NA	Icam2
ENSMUSG00000001034	947.476	-0.0662088	0.112118	0.49118	0.774366	Mapk7
ENSMUSG00000001036	1325.85	0.0299774	0.103355	0.743282	0.912285	Epn2
ENSMUSG00000001039	194.516	0.00603093	0.152632	0.959435	0.987861	B9d1
ENSMUSG00000001052	1146.54	0.184438	0.115754	0.0633298	0.249178	Sec24b
ENSMUSG00000001053	735.928	-0.147929	0.12724	0.158525	0.437423	N4bp3
ENSMUSG00000001054	686.886	-0.347685	0.137279	0.00271771	0.0271525	Rmnd5b
ENSMUSG00000001056	2413.27	0.170494	0.103932	0.0636919	0.250067	Nhp2
ENSMUSG00000001062	170.685	-0.0502691	0.158641	0.64764	0.863295	Vps9d1
ENSMUSG00000001065	250.571	-0.0401851	0.146952	0.712449	0.896688	Zfp276
ENSMUSG00000001076	3.15517	0.0185598	0.218749	0.542718	NA	C1ql4
ENSMUSG00000001082	1034.24	0.0249363	0.11232	0.791475	0.932294	Mfsd10
ENSMUSG00000001089	2528.58	-0.383591	0.116061	0.000197758	0.00333869	Luzp1
ENSMUSG00000001095	9.79171	0.0312436	0.216406	0.520074	0.793269	Slc13a2
ENSMUSG00000001098	632.103	0.00934863	0.124863	0.928412	0.977322	Kctd10
ENSMUSG00000001100	2130.7	0.075068	0.0995024	0.401845	0.71081	Poldip2
ENSMUSG00000001103	0	NA	NA	NA	NA	Sebox
ENSMUSG00000001105	375.832	-0.458909	0.1828	0.00166416	0.0185661	Ift20
ENSMUSG00000001119	2.51312	0.000734025	0.217829	0.986899	NA	Col6a1
ENSMUSG00000001120	233.208	-0.191122	0.180076	0.126558	0.380829	Pcbp3
ENSMUSG00000001123	346.937	1.23424	0.190463	4.70328e-12	6.88635e-10	Lgals9
ENSMUSG00000001127	922.846	0.108615	0.114956	0.270413	0.585829	Araf
ENSMUSG00000001128	100.817	-0.112876	0.195003	0.322834	0.639563	Cfp
ENSMUSG00000001131	210.654	0.175537	0.17528	0.154462	0.430231	Timp1
ENSMUSG00000001134	289.78	0.0157485	0.13937	0.884855	0.962405	Uxt
ENSMUSG00000001138	505.857	-0.466816	0.155891	0.000403868	0.00601981	Cnnm3
ENSMUSG00000001143	332.794	-0.0251495	0.136847	0.813096	0.938418	Lman2l
ENSMUSG00000001150	3882.94	0.127144	0.104733	0.165875	0.448873	Mcm3ap
ENSMUSG00000001151	4857.46	-0.0572689	0.0961936	0.5026	0.781173	Pcnt
ENSMUSG00000001155	0.61455	0.00670678	0.219821	0.566768	NA	Ftcd
ENSMUSG00000001156	124.293	0.048215	0.170071	0.662624	0.870597	Mxd1
ENSMUSG00000001157	541.894	0.0365315	0.123782	0.721803	0.901845	Gmcl1
ENSMUSG00000001158	484.955	-0.0901133	0.130601	0.393973	0.704964	Snrnp27
ENSMUSG00000001166	27.1833	0.0103865	0.203353	0.894148	0.965829	Oas1c
ENSMUSG00000001168	0.48445	0.00612969	0.219812	0.57933	NA	Oas1h
ENSMUSG00000001173	780.12	-0.083858	0.121777	0.412975	0.717344	Ocrl
ENSMUSG00000001175	3520.27	0.138869	0.0959744	0.115163	0.361139	Calm1
ENSMUSG00000001211	591.83	0.147877	0.131091	0.166946	0.450224	Agpat3
ENSMUSG00000001225	0.38195	-0.0015846	0.219628	0.92224	NA	Slc26a3
ENSMUSG00000001227	31.8092	-0.0461981	0.20512	0.588139	0.833399	Sema6b
ENSMUSG00000001228	9964.25	-0.333811	0.0952544	0.000132816	0.00242009	Uhrf1
ENSMUSG00000001229	1139.4	-0.03831	0.106178	0.678079	0.876675	Dpp9
ENSMUSG00000001240	547.017	-0.00581275	0.121684	0.951016	0.985282	Ramp2
ENSMUSG00000001247	354.125	-0.301306	0.178041	0.0234276	0.128646	Lsr
ENSMUSG00000001248	934.929	-0.1834	0.154619	0.115418	0.361503	Gramd1a
ENSMUSG00000001249	69.4101	-0.0102264	0.184861	0.916878	0.974105	Hpn
ENSMUSG00000001260	0.236333	0.00306098	0.219745	0.714909	NA	Gabrg1
ENSMUSG00000001270	2653.08	0.197623	0.10791	0.0374991	0.175595	Ckb
ENSMUSG00000001280	5758.71	-0.00759593	0.0896999	0.924711	0.976433	Sp1
ENSMUSG00000001281	451.125	0.0973322	0.140472	0.373749	0.688299	Itgb7
ENSMUSG00000001285	664.515	-0.29353	0.142476	0.0120366	0.0814167	Myg1
ENSMUSG00000001288	3004.81	0.395121	0.123344	0.000278817	0.0044356	Rarg
ENSMUSG00000001289	798.517	-0.12434	0.123806	0.226502	0.532615	Pfdn5
ENSMUSG00000001300	220.364	0.293513	0.227434	0.0430078	0.192783	Efnb2
ENSMUSG00000001305	1180.42	0.0630525	0.107443	0.503971	0.782348	Rrp15
ENSMUSG00000001313	266.645	-0.0444005	0.14649	0.684368	0.880472	Rnd2
ENSMUSG00000001323	33.048	0.172528	0.279216	0.0978602	0.326892	Srr
ENSMUSG00000001333	18.8292	1.51046	0.885561	0.00190086	0.0205689	Sync
ENSMUSG00000001334	10.5919	-0.0016495	0.21209	0.973981	0.993485	Fndc5
ENSMUSG00000001348	107.17	-0.480343	0.346591	0.0124645	0.0834906	Acp5
ENSMUSG00000001349	15.2381	0.00929523	0.209558	0.885777	0.962876	Cnn1
ENSMUSG00000001366	202.663	0.111901	0.163143	0.33508	0.652153	Fbxo9
ENSMUSG00000001376	972.235	-0.319245	0.128052	0.00355647	0.0330944	Vps50
ENSMUSG00000001380	1789.59	-0.171295	0.111324	0.0740364	0.275131	Hars
ENSMUSG00000001383	1404.4	-0.130419	0.110511	0.172976	0.45831	Zmat2
ENSMUSG00000001403	2279.61	0.0403217	0.0973366	0.651505	0.865786	Ube2c
ENSMUSG00000001415	3308.83	0.0385625	0.106254	0.656502	0.868836	Smg5
ENSMUSG00000001416	8366.4	0.0823731	0.0957042	0.349792	0.667972	Cct3
ENSMUSG00000001418	1041.24	-0.582193	0.129263	8.07935e-07	3.09428e-05	Glmp
ENSMUSG00000001419	1127.05	1.26934	0.123913	7.93542e-26	8.75276e-23	Mef2d
ENSMUSG00000001420	222.08	0.846652	0.212945	4.84464e-06	0.000144683	Tmem79
ENSMUSG00000001424	3645.57	-0.419429	0.104338	1.13671e-05	0.000296639	Snd1
ENSMUSG00000001435	6776.71	0.169337	0.0952092	0.0483342	0.208142	Col18a1
ENSMUSG00000001436	296.637	-0.071968	0.143637	0.51404	0.788723	Slc19a1
ENSMUSG00000001440	19736.9	-0.0554575	0.0875778	0.520482	0.793444	Kpnb1
ENSMUSG00000001441	3612.81	-0.196633	0.0980652	0.0230568	0.127116	Npepps
ENSMUSG00000001444	2.95675	0.00385042	0.217708	0.895959	NA	Tbx21
ENSMUSG00000001445	1056.55	-0.251104	0.119677	0.0143823	0.0923963	Mrpl10
ENSMUSG00000001467	1122.41	-0.202966	0.115477	0.0409585	0.186631	Cyp51
ENSMUSG00000001472	2425.45	-0.0418002	0.098232	0.633997	0.856736	Tcf25
ENSMUSG00000001473	524.297	0.115624	0.133677	0.287923	0.603916	Tubb6
ENSMUSG00000001482	1545.1	0.262376	0.111846	0.00747504	0.0574429	Def8
ENSMUSG00000001493	12.6224	0.159857	0.301054	0.0222744	0.124126	Meox1
ENSMUSG00000001494	0.984746	0.00840598	0.219681	0.595503	NA	Sost
ENSMUSG00000001496	1.82707	0.0268786	0.221469	0.17591	NA	Nkx2-1
ENSMUSG00000001497	1.52263	0.00571836	0.218895	0.776977	NA	Pax9
ENSMUSG00000001504	40.8021	0.0243027	0.196681	0.789214	0.931631	Irx2
ENSMUSG00000001506	40.9263	0.178983	0.282212	0.0928835	0.317119	Col1a1
ENSMUSG00000001507	1564.53	0.60159	0.125626	1.87753e-07	8.37299e-06	Itga3
ENSMUSG00000001508	1.39144	-0.0083552	0.219338	0.6654	NA	Sgca
ENSMUSG00000001510	26.4574	3.1427	0.680376	1.54853e-07	7.05798e-06	Dlx3
ENSMUSG00000001517	1610.29	-0.228091	0.11573	0.0221666	0.123817	Foxm1
ENSMUSG00000001518	446.827	-0.027411	0.126656	0.782597	0.928244	Itfg2
ENSMUSG00000001520	3.21041	0.00469416	0.217262	0.887763	NA	Nrip2
ENSMUSG00000001521	1347.23	-0.679107	0.130822	1.75829e-08	1.06171e-06	Tulp3
ENSMUSG00000001524	742.465	-0.228293	0.130526	0.0358494	0.170439	Gtf2h4
ENSMUSG00000001525	27906.4	-0.28687	0.0946275	0.000879079	0.0112063	Tubb5
ENSMUSG00000001542	615.223	-0.109388	0.126364	0.291343	0.607393	Ell2
ENSMUSG00000001552	3512.56	-0.216173	0.106138	0.0209821	0.119183	Jup
ENSMUSG00000001555	318.163	0.629151	0.194607	0.00011144	0.00208573	Fkbp10
ENSMUSG00000001558	11.4441	0.0177372	0.212513	0.758019	0.918397	Klhl10
ENSMUSG00000001566	2.24256	-0.023102	0.220103	0.362023	NA	Mnx1
ENSMUSG00000001569	890.961	-0.052317	0.115211	0.598463	0.839672	Nom1
ENSMUSG00000001576	1665.06	0.0194044	0.0998346	0.82325	0.942216	Ergic1
ENSMUSG00000001583	289.359	0.453693	0.187468	0.00222866	0.0231616	Tnk1
ENSMUSG00000001588	325.348	-0.0055982	0.148818	0.957797	0.987152	Acap1
ENSMUSG00000001604	729.861	0.308995	0.141295	0.00823384	0.0616241	Tcea3
ENSMUSG00000001622	0.754705	-0.00861179	0.219615	0.627143	NA	Csn3
ENSMUSG00000001627	1183.59	0.0450101	0.113359	0.644196	0.861822	Ifrd1
ENSMUSG00000001630	730.993	0.240578	0.13362	0.0297076	0.150493	Stk38l
ENSMUSG00000001632	1473.27	-0.0460284	0.102426	0.611183	0.846382	Brpf1
ENSMUSG00000001642	5156.93	0.00389676	0.0909107	0.949747	0.985075	Akr1b3
ENSMUSG00000001655	22.8028	-0.113763	0.242122	0.168353	0.452936	Hoxc13
ENSMUSG00000001656	0.648521	0.00161493	0.219614	0.88327	NA	Hoxc11
ENSMUSG00000001657	0.305145	-0.000153049	0.219666	0.973975	NA	Hoxc8
ENSMUSG00000001661	0.472665	0.00325374	0.219756	0.69048	NA	Hoxc6
ENSMUSG00000001663	23.6805	-0.0453588	0.210537	0.544512	0.810109	Gstt1
ENSMUSG00000001665	99.0517	-0.133562	0.20719	0.250208	0.561481	Gstt3
ENSMUSG00000001666	332.381	-0.178788	0.155756	0.129357	0.385486	Ddt
ENSMUSG00000001670	0.785983	0.00884808	0.219929	0.418871	NA	Tat
ENSMUSG00000001672	30.0978	0.826639	0.716822	0.0066307	0.0526668	Marveld3
ENSMUSG00000001674	5551.98	0.0154779	0.097229	0.862567	0.955205	Ddx18
ENSMUSG00000001687	1319.36	0.0236032	0.106152	0.800448	0.93403	Ubl3
ENSMUSG00000001700	91.4902	0.0861004	0.189479	0.436812	0.735984	Gramd3
ENSMUSG00000001707	806.757	0.0358239	0.117238	0.718831	0.900115	Eef1e1
ENSMUSG00000001729	716.642	0.4876	0.14173	8.34806e-05	0.00164231	Akt1
ENSMUSG00000001739	11.9531	0.0843736	0.234354	0.162275	0.443117	Cldn15
ENSMUSG00000001741	0.301383	0.00576298	0.219778	0.647727	NA	Il16
ENSMUSG00000001750	197.522	-0.103431	0.166158	0.369124	0.684608	Tcirg1
ENSMUSG00000001751	17.9046	-0.034013	0.210937	0.618639	0.850403	Naglu
ENSMUSG00000001755	539.995	-0.271302	0.148809	0.0228835	0.12642	Coasy
ENSMUSG00000001761	335.554	-0.831869	0.193943	1.21865e-06	4.42163e-05	Smo
ENSMUSG00000001763	34.1275	-0.0107134	0.198271	0.898979	0.967265	Tspan33
ENSMUSG00000001767	1234.18	-0.171006	0.122864	0.0964028	0.32425	Crnkl1
ENSMUSG00000001768	149.412	-0.165476	0.191176	0.181578	0.471471	Rin2
ENSMUSG00000001773	0.911132	0.00694949	0.2196	0.656665	NA	Folh1
ENSMUSG00000001774	1198.14	0.00991029	0.111642	0.920308	0.97522	Chordc1
ENSMUSG00000001783	2439.06	-0.0625717	0.100463	0.481306	0.768728	Rtcb
ENSMUSG00000001785	1610.25	0.129345	0.122148	0.204443	0.502362	Pwp1
ENSMUSG00000001786	490.538	0.0215952	0.127583	0.842227	0.9505	Fbxo7
ENSMUSG00000001794	3875.02	0.184977	0.106935	0.0483759	0.208142	Capns1
ENSMUSG00000001802	64.1364	-0.560134	0.418106	0.0103906	0.0731092	Lrp3
ENSMUSG00000001804	0	NA	NA	NA	NA	Dsg4
ENSMUSG00000001815	0	NA	NA	NA	NA	Evx2
ENSMUSG00000001819	5.93599	0.00970336	0.215784	0.819494	NA	Hoxd13
ENSMUSG00000001823	0	NA	NA	NA	NA	Hoxd12
ENSMUSG00000001827	593.68	0.176036	0.132231	0.101153	0.334114	Folr1
ENSMUSG00000001829	1361.48	-0.00599386	0.106231	0.946559	0.984215	Clpb
ENSMUSG00000001833	1647.96	-0.0215614	0.100142	0.802292	0.934257	Septin7
ENSMUSG00000001844	479.562	0.045127	0.125366	0.662713	0.870597	Zdhhc4
ENSMUSG00000001847	2586.53	-0.121176	0.105113	0.200177	0.497286	Rac1
ENSMUSG00000001855	3756.32	0.0922127	0.0979434	0.303414	0.620671	Nup214
ENSMUSG00000001864	75.1605	0.337354	0.337155	0.0372285	0.174786	Aif1l
ENSMUSG00000001865	0	NA	NA	NA	NA	Cpa3
ENSMUSG00000001870	133.052	-0.485	0.298475	0.00913321	0.0666559	Ltbp1
ENSMUSG00000001891	359.616	0.0539473	0.13885	0.618636	0.850403	Ugp2
ENSMUSG00000001901	23.0055	-0.0239316	0.206337	0.745663	0.913205	Kcnh6
ENSMUSG00000001909	2537.72	-0.035561	0.0960601	0.676245	0.875944	Trmt1
ENSMUSG00000001910	6808.32	-0.0128644	0.0931208	0.882445	0.961669	Nacc1
ENSMUSG00000001911	12.8353	0.00677799	0.211489	0.907229	0.970225	Nfix
ENSMUSG00000001918	3269.94	-0.0145734	0.196322	0.877275	0.959623	Slc1a5
ENSMUSG00000001924	10945.1	-0.132092	0.0924475	0.111878	0.355273	Uba1
ENSMUSG00000001930	317.826	-0.359191	0.190909	0.011478	0.0787653	Vwf
ENSMUSG00000001942	159.45	-0.13202	0.187729	0.264726	0.579045	Siae
ENSMUSG00000001943	48.2152	0.406845	0.511872	0.0223209	0.124302	Vsig2
ENSMUSG00000001946	46.7717	0.985609	0.51612	0.00189531	0.0205409	Esam
ENSMUSG00000001948	20.2186	0.0583699	0.216273	0.423886	0.726305	Spa17
ENSMUSG00000001962	967.153	-0.277342	0.129797	0.0111936	0.0773646	Fam50a
ENSMUSG00000001964	1006.35	0.0245401	0.121873	0.808713	0.936524	Emd
ENSMUSG00000001983	172.197	-0.103366	0.176772	0.367206	0.682862	Taco1
ENSMUSG00000001985	1586.49	-0.865422	0.173664	3.23543e-08	1.77253e-06	Grik3
ENSMUSG00000001986	21.2216	0.159719	0.289978	0.0489039	0.209338	Gria3
ENSMUSG00000001988	1.66719	-0.00782758	0.218933	0.683635	NA	Npas1
ENSMUSG00000001995	1138.01	-0.324294	0.13595	0.00449621	0.0397381	Sipa1l2
ENSMUSG00000001998	442.027	0.148041	0.139719	0.180873	0.470231	Ap4e1
ENSMUSG00000001999	122.392	0.19711	0.21762	0.12974	0.385923	Blvra
ENSMUSG00000002006	1406.92	0.00325227	0.113228	0.974497	0.993643	Pdzd4
ENSMUSG00000002007	0.419549	0.00601507	0.219799	0.579712	NA	Srpk3
ENSMUSG00000002010	2116.41	-0.184808	0.104485	0.0439975	0.195675	Idh3g
ENSMUSG00000002012	25.8549	0.0270193	0.20507	0.729636	0.905614	Pnck
ENSMUSG00000002014	596.28	0.144616	0.129625	0.17287	0.458193	Ssr4
ENSMUSG00000002015	958.895	-0.173886	0.130239	0.10327	0.338069	Bcap31
ENSMUSG00000002017	744.185	-0.0664644	0.124813	0.517263	0.790789	Fam98a
ENSMUSG00000002020	24.2195	1.6049	0.709514	0.000725541	0.00965734	Ltbp2
ENSMUSG00000002028	3249.12	-0.0976984	0.0960231	0.256308	0.568675	Kmt2a
ENSMUSG00000002031	2247.05	-0.192464	0.104008	0.0368307	0.17341	Ift46
ENSMUSG00000002032	20.2847	-0.0357409	0.210606	0.607918	0.844994	Tmem25
ENSMUSG00000002033	4.01709	0.0741249	0.237681	0.00553753	NA	Cd3g
ENSMUSG00000002043	146.71	-0.470956	0.292498	0.0098857	0.0704995	Trappc6a
ENSMUSG00000002052	6061.31	-0.0969333	0.0929873	0.243268	0.552791	Supt6
ENSMUSG00000002055	1586.38	-0.209189	0.135973	0.0575998	0.233118	Spag5
ENSMUSG00000002057	2.35781	0.0243587	0.220638	0.303935	NA	Foxn1
ENSMUSG00000002058	233.859	-0.266125	0.188292	0.0468038	0.203728	Unc119
ENSMUSG00000002059	193.552	-0.133847	0.171954	0.258864	0.57235	Rab34
ENSMUSG00000002064	345.768	-0.0590363	0.140031	0.585224	0.831285	Sdf2
ENSMUSG00000002068	1751.08	-0.0209713	0.110445	0.824551	0.942261	Ccne1
ENSMUSG00000002076	779.874	-0.358977	0.142201	0.00262848	0.026501	Hsf2bp
ENSMUSG00000002083	454.687	0.388135	0.165861	0.00365966	0.033883	Bbc3
ENSMUSG00000002100	34.7044	0.248931	0.370852	0.0445977	0.197344	Mybpc3
ENSMUSG00000002102	3463.64	-0.026212	0.0927893	0.747256	0.913719	Psmc3
ENSMUSG00000002103	305.692	-0.151967	0.153409	0.189705	0.482799	Acp2
ENSMUSG00000002104	16.2625	-0.024966	0.211553	0.683956	0.88001	Rapsn
ENSMUSG00000002105	109.329	-0.0727777	0.17907	0.509512	0.786369	Slc39a13
ENSMUSG00000002107	97.5894	-0.0411118	0.176059	0.699125	0.888802	Celf2
ENSMUSG00000002108	12.8847	-0.0351434	0.214325	0.559076	0.817752	Nr1h3
ENSMUSG00000002109	181.566	-0.335942	0.261855	0.0308509	0.154068	Ddb2
ENSMUSG00000002111	25.9487	0.0591707	0.214545	0.433282	0.733966	Spi1
ENSMUSG00000002129	4910.3	-0.126389	0.0976109	0.150276	0.422987	Sf3a1
ENSMUSG00000002147	573.842	-0.209603	0.13697	0.0595074	0.238968	Stat6
ENSMUSG00000002190	89.3911	-0.0538164	0.184504	0.607664	0.844963	Clgn
ENSMUSG00000002204	105.855	-1.05263	0.317701	4.40314e-05	0.000938788	Napsa
ENSMUSG00000002205	534.55	0.00556346	0.126416	0.959055	0.987786	Vrk3
ENSMUSG00000002210	707.824	-0.084997	0.118018	0.394047	0.704964	Smg9
ENSMUSG00000002221	1798.25	-0.088315	0.102666	0.322706	0.639563	Paxip1
ENSMUSG00000002222	2603.13	-0.117136	0.0986408	0.192459	0.486062	Rmnd5a
ENSMUSG00000002227	2770.45	-0.372295	0.106185	0.000110913	0.0020782	Mov10
ENSMUSG00000002228	530.463	0.0565763	0.146004	0.609558	0.845501	Ppm1j
ENSMUSG00000002233	489.671	-0.319178	0.155118	0.0102999	0.072701	Rhoc
ENSMUSG00000002240	0	NA	NA	NA	NA	Prr27
ENSMUSG00000002249	103.444	0.314721	0.278829	0.042996	0.192783	Tead3
ENSMUSG00000002250	664.948	0.352887	0.140203	0.00279604	0.0276843	Ppard
ENSMUSG00000002257	486.177	0.283252	0.153334	0.0208196	0.118493	Def6
ENSMUSG00000002265	861.529	0.211772	0.292976	0.081097	0.291178	Peg3
ENSMUSG00000002266	5.93454	0.0172522	0.217401	0.620594	NA	Zim1
ENSMUSG00000002274	290.803	0.204224	0.171374	0.100971	0.333847	Metrn
ENSMUSG00000002279	319.854	-0.228642	0.165732	0.0655848	0.254718	Lmf1
ENSMUSG00000002280	468.309	0.339045	0.155016	0.00699289	0.0547271	Ciao3
ENSMUSG00000002289	262.081	-0.053783	0.14618	0.624405	0.852453	Angptl4
ENSMUSG00000002297	4645.94	-0.102034	0.0972146	0.261076	0.574561	Dbf4
ENSMUSG00000002307	1405.08	0.0883728	0.112099	0.360354	0.67551	Daxx
ENSMUSG00000002308	317.98	-0.13238	0.156624	0.252279	0.564123	Cd320
ENSMUSG00000002319	1355.47	0.000422396	0.110402	0.992394	0.997564	Ipo4
ENSMUSG00000002320	232.378	-0.115315	0.159051	0.318214	0.635467	Tm9sf1
ENSMUSG00000002324	64.1755	-0.0974991	0.205146	0.355443	0.671642	Rec8
ENSMUSG00000002325	164.187	-0.0482381	0.161133	0.662924	0.87062	Irf9
ENSMUSG00000002326	146.751	0.0651052	0.170876	0.561531	0.818246	Gmpr2
ENSMUSG00000002329	169.65	-0.0557332	0.170005	0.611809	0.846565	Mdp1
ENSMUSG00000002332	208.939	-0.285916	0.207889	0.0418056	0.18924	Dhrs1
ENSMUSG00000002341	149.872	0.257841	0.224889	0.0665444	0.256806	Ncan
ENSMUSG00000002342	315.107	-0.0479642	0.141422	0.657894	0.868935	Tmem161a
ENSMUSG00000002343	235.427	0.111344	0.158774	0.334432	0.65176	Armc6
ENSMUSG00000002345	316.112	-0.246036	0.174981	0.0549491	0.226603	Borcs8
ENSMUSG00000002346	100.619	-0.0312349	0.173919	0.769596	0.92288	Slc25a42
ENSMUSG00000002365	372.596	-0.0291625	0.135909	0.78368	0.928633	Snx9
ENSMUSG00000002372	1933.1	-0.0594809	0.10092	0.507267	0.78466	Ranbp3
ENSMUSG00000002379	954.811	0.0850287	0.112204	0.378626	0.691762	Ndufa11
ENSMUSG00000002384	29.917	0.95981	0.674027	0.00442646	0.0392896	Bmp8b
ENSMUSG00000002393	341.008	-0.0299929	0.134557	0.776917	0.926088	Nr2f6
ENSMUSG00000002395	716.096	-0.00819287	0.114778	0.919952	0.97522	Use1
ENSMUSG00000002396	72.2828	0.0483963	0.186912	0.641041	0.860364	Ocel1
ENSMUSG00000002409	219.72	-0.231305	0.19243	0.0783873	0.285413	Dyrk1b
ENSMUSG00000002413	979.902	0.185958	0.122075	0.0709844	0.267464	Braf
ENSMUSG00000002416	233.593	0.049604	0.147941	0.653522	0.866943	Ndufb2
ENSMUSG00000002428	1379.34	-0.0554822	0.110954	0.560836	0.817752	Hltf
ENSMUSG00000002455	2682.56	-0.0982058	0.100711	0.27111	0.586572	Prpf6
ENSMUSG00000002458	331.42	0.0913895	0.141949	0.409194	0.715809	Rgs19
ENSMUSG00000002459	14.0226	0.0356633	0.213955	0.565553	0.820384	Rgs20
ENSMUSG00000002475	6.91752	0.0258432	0.217141	0.557545	NA	Abhd3
ENSMUSG00000002477	1728.99	-0.0748268	0.106764	0.419095	0.722992	Snrpd1
ENSMUSG00000002486	302.704	-0.0179016	0.140296	0.867337	0.957531	Tchp
ENSMUSG00000002489	1186.97	0.00872944	0.106601	0.922747	0.975704	Tiam1
ENSMUSG00000002496	2777.91	-0.190457	0.100162	0.0302091	0.152288	Tsc2
ENSMUSG00000002500	18.5232	-0.0246211	0.20965	0.711663	0.896215	Rpl3l
ENSMUSG00000002504	195.18	-0.604413	0.236014	0.000891415	0.0113102	Slc9a3r2
ENSMUSG00000002524	2572.62	-0.137864	0.101429	0.123139	0.374442	Puf60
ENSMUSG00000002546	877.68	0.0208055	0.113123	0.846522	0.952209	Golga2
ENSMUSG00000002550	436.863	-0.123192	0.135419	0.255378	0.567838	Uck1
ENSMUSG00000002565	3.83593	0.0190674	0.217952	0.595117	NA	Scin
ENSMUSG00000002578	64.5732	-0.0321914	0.187391	0.74605	0.913316	Ikzf4
ENSMUSG00000002580	313.543	0.0407597	0.137757	0.706083	0.893049	Mien1
ENSMUSG00000002588	0	NA	NA	NA	NA	Pon1
ENSMUSG00000002602	38.7193	0.0303973	0.199193	0.730318	0.905949	Axl
ENSMUSG00000002603	91.0587	0.309611	0.291136	0.0456576	0.200383	Tgfb1
ENSMUSG00000002608	639.605	0.0470319	0.120804	0.639591	0.859866	Ccdc97
ENSMUSG00000002617	97.375	0.00601058	0.176306	0.956178	0.986466	Zfp40
ENSMUSG00000002625	587.929	-0.306497	0.17133	0.0187156	0.110235	Akap8l
ENSMUSG00000002633	0.366433	0.00302875	0.219739	0.722175	NA	Shh
ENSMUSG00000002635	562.171	-0.087257	0.127404	0.401651	0.71081	Pdcd2l
ENSMUSG00000002658	1752.95	0.0766342	0.103797	0.402338	0.711029	Gtf2f1
ENSMUSG00000002660	945.443	0.0586557	0.110315	0.540838	0.80761	Clpp
ENSMUSG00000002661	159.256	-0.322785	0.244549	0.0339501	0.165013	Alkbh7
ENSMUSG00000002664	1.19066	0.00790235	0.219534	0.678031	NA	Pspn
ENSMUSG00000002668	89.198	-0.00471933	0.178061	0.962448	0.98879	Dennd1c
ENSMUSG00000002679	356.847	-0.205777	0.157757	0.0859014	0.301365	Med6
ENSMUSG00000002688	46.9258	-0.333067	0.42166	0.0340163	0.165124	Prkd1
ENSMUSG00000002699	0.087928	-0.00307611	0.219727	0.862686	NA	Lcp2
ENSMUSG00000002718	5566.34	-0.122712	0.0994314	0.161814	0.442294	Cse1l
ENSMUSG00000002728	726.99	0.0686535	0.118982	0.494712	0.776799	Naa20
ENSMUSG00000002731	122.772	-0.195898	0.21688	0.130887	0.387392	Prkra
ENSMUSG00000002732	13.2609	0.0200787	0.21177	0.740245	0.910584	Fkbp7
ENSMUSG00000002733	514.989	0.338074	0.165892	0.00954417	0.0687155	Plekha3
ENSMUSG00000002741	1291.36	-0.123196	0.107929	0.19141	0.484899	Ykt6
ENSMUSG00000002748	4876.71	-0.124535	0.102492	0.162574	0.443712	Baz1b
ENSMUSG00000002763	573.278	0.263707	0.150259	0.0270811	0.141745	Pex6
ENSMUSG00000002767	1025.2	-0.0904918	0.112633	0.351068	0.669251	Mrpl2
ENSMUSG00000002768	467.766	-0.135824	0.138889	0.217501	0.519797	Mea1
ENSMUSG00000002769	15.1901	0.0247394	0.211196	0.698641	0.888608	Gnmt
ENSMUSG00000002771	28.9183	0.116974	0.239369	0.187539	0.479614	Grin2d
ENSMUSG00000002778	721.349	-0.226413	0.132176	0.0382053	0.178064	Kdelr1
ENSMUSG00000002781	334.303	-0.204839	0.16386	0.0933189	0.317818	Tmem143
ENSMUSG00000002791	1.45529	0.0118208	0.219395	0.546448	NA	Pdxk-ps
ENSMUSG00000002797	306.154	0.15332	0.155789	0.189385	0.482281	Ggct
ENSMUSG00000002799	303.733	0.491775	0.200436	0.00168754	0.0187511	Jag2
ENSMUSG00000002803	138.194	-0.163013	0.195991	0.188639	0.481272	Btbd6
ENSMUSG00000002804	106.769	-0.0102623	0.174461	0.917056	0.974169	Nudt14
ENSMUSG00000002808	33.7403	0.106271	0.229191	0.243182	0.552747	Epdr1
ENSMUSG00000002812	1145.07	-0.344364	0.120672	0.00109692	0.0133446	Flii
ENSMUSG00000002814	766.825	-0.159416	0.124902	0.127446	0.38213	Top3a
ENSMUSG00000002820	409.418	-0.0798107	0.134643	0.455714	0.750377	Atg4d
ENSMUSG00000002825	541.076	-0.145045	0.132974	0.178014	0.466076	Qtrt1
ENSMUSG00000002831	5.45859	-0.0301009	0.218727	0.462901	NA	Plin4
ENSMUSG00000002833	1980.62	-0.23894	0.110753	0.0130544	0.0860546	Hdgfl2
ENSMUSG00000002835	2123.9	-0.165255	0.106089	0.0770362	0.282046	Chaf1a
ENSMUSG00000002844	1941.11	-0.235475	0.111029	0.0149696	0.0952216	Adprh
ENSMUSG00000002845	2685.44	0.0286855	0.107608	0.757634	0.918117	Tmem39a
ENSMUSG00000002846	327.755	-0.170527	0.156962	0.148035	0.419463	Timmdc1
ENSMUSG00000002847	131.891	0.522084	0.278223	0.00554274	0.0465742	Pla1a
ENSMUSG00000002870	10389.2	-0.115601	0.0895841	0.151881	0.425886	Mcm2
ENSMUSG00000002871	200.863	-0.173515	0.179984	0.160041	0.439766	Tpra1
ENSMUSG00000002881	136.92	0.0164577	0.165137	0.881141	0.961391	Nab1
ENSMUSG00000002885	694.173	-0.0467138	0.139408	0.662388	0.870597	Adgre5
ENSMUSG00000002897	104.983	-0.0513384	0.177859	0.633177	0.856366	Il17ra
ENSMUSG00000002900	2983.94	0.223918	0.104396	0.0157047	0.0977456	Lamb1
ENSMUSG00000002908	36.5772	-0.162167	0.26579	0.118496	0.366434	Kcnn1
ENSMUSG00000002910	140.834	0.0133632	0.163754	0.905479	0.969672	Arrdc2
ENSMUSG00000002930	0	NA	NA	NA	NA	Ppp1r17
ENSMUSG00000002944	0.605639	-0.00654136	0.219823	0.622989	NA	Cd36
ENSMUSG00000002948	1214.13	-0.0629511	0.10679	0.502699	0.781173	Map2k7
ENSMUSG00000002949	1291.15	-0.178964	0.119192	0.0768666	0.281686	Timm44
ENSMUSG00000002957	3209.59	-0.0739384	0.0953943	0.381242	0.694216	Ap2a2
ENSMUSG00000002963	365.03	-0.328426	0.1668	0.0117492	0.0800621	Pnkp
ENSMUSG00000002968	2129.68	-0.185664	0.103404	0.042885	0.19239	Med25
ENSMUSG00000002980	5080.59	-0.264159	0.101674	0.00326482	0.0310618	Bcam
ENSMUSG00000002981	1763.21	-0.0677	0.107297	0.470182	0.759832	Clptm1
ENSMUSG00000002983	155.711	0.105713	0.176901	0.362211	0.677165	Relb
ENSMUSG00000002984	3525.82	-0.0658295	0.096108	0.443472	0.73996	Tomm40
ENSMUSG00000002985	20564.8	-0.135233	0.0996219	0.124498	0.377095	Apoe
ENSMUSG00000002992	24.5208	0.0761336	0.222747	0.303141	0.620572	Apoc2
ENSMUSG00000002996	1104.41	-0.508143	0.133793	1.92976e-05	0.0004661	Hbp1
ENSMUSG00000002997	27.1473	0.0387512	0.206372	0.628608	0.854013	Prkar2b
ENSMUSG00000003031	424.245	-0.59358	0.184667	0.000126624	0.00232261	Cdkn1b
ENSMUSG00000003032	3099.17	-0.736177	0.129214	9.75482e-10	8.40591e-08	Klf4
ENSMUSG00000003033	855.61	-0.447264	0.131495	0.000113768	0.00211969	Ap1m1
ENSMUSG00000003037	1231.47	-0.174319	0.113121	0.073551	0.274324	Rab8a
ENSMUSG00000003038	2070.41	-0.0904843	0.102534	0.317228	0.634532	Hmgn2
ENSMUSG00000003039	1140.98	-0.109377	0.111143	0.253818	0.566111	Fam32a
ENSMUSG00000003051	1461.83	0.160857	0.138189	0.146484	0.416352	Elf3
ENSMUSG00000003053	5.45145	-0.0319474	0.219117	0.436265	NA	Cyp2c29
ENSMUSG00000003062	499.344	-0.0526553	0.127032	0.609729	0.845584	Stard3nl
ENSMUSG00000003068	1498.16	-0.016007	0.106733	0.868213	0.957639	Stk11
ENSMUSG00000003070	61.1755	-0.301908	0.358956	0.0438498	0.195235	Efna2
ENSMUSG00000003072	2450.63	-0.0189818	0.0990423	0.82784	0.942839	Atp5d
ENSMUSG00000003099	1813.43	0.136922	0.103911	0.135267	0.395685	Ppp5c
ENSMUSG00000003119	5004.27	-0.0631706	0.095922	0.487187	0.772034	Cdk12
ENSMUSG00000003123	146.118	-0.201282	0.204015	0.121919	0.372717	Lipe
ENSMUSG00000003131	1155.14	0.149394	0.113227	0.124921	0.377849	Pafah1b2
ENSMUSG00000003134	283.534	0.258176	0.17445	0.0455077	0.200139	Tbc1d8
ENSMUSG00000003135	998.163	-0.194137	0.124116	0.0619953	0.245603	Cnot11
ENSMUSG00000003153	14132.7	-0.432232	0.116357	3.66994e-05	0.000797393	Slc2a3
ENSMUSG00000003154	172.545	0.692232	0.243925	0.000341884	0.00526183	Foxj2
ENSMUSG00000003161	143.43	0.129809	0.182994	0.276244	0.592103	Sri
ENSMUSG00000003166	756.397	-0.374645	0.134215	0.00115205	0.0138522	Dgcr2
ENSMUSG00000003178	488.558	-0.13973	0.135247	0.19897	0.495554	NA
ENSMUSG00000003184	434.595	-0.0606027	0.133582	0.572439	0.824128	Irf3
ENSMUSG00000003190	258.348	-0.127618	0.156743	0.271599	0.586786	Bcl2l12
ENSMUSG00000003198	89.1451	0.000356015	0.177482	0.998582	0.999167	Zfp959
ENSMUSG00000003199	691.601	-0.583073	0.156249	2.01937e-05	0.000483509	Mpnd
ENSMUSG00000003200	1053.15	0.0467643	0.109332	0.624004	0.852405	Sh3gl1
ENSMUSG00000003206	6.8753	0.0121932	0.215153	0.789964	NA	Ebi3
ENSMUSG00000003208	156.698	0.0133861	0.163163	0.904684	0.969429	Yju2
ENSMUSG00000003226	6587.59	-0.0317365	0.0926657	0.702119	0.890766	Ranbp2
ENSMUSG00000003227	0.744351	0.00434773	0.219759	0.669151	NA	Edar
ENSMUSG00000003228	108.581	-0.048213	0.1738	0.657356	0.868836	Grk5
ENSMUSG00000003233	582.163	-0.0747592	0.121942	0.465382	0.75688	Dvl3
ENSMUSG00000003234	699.337	-0.178969	0.128975	0.0929954	0.317383	Abcf3
ENSMUSG00000003235	3198.59	-0.0626246	0.0986115	0.475234	0.763967	Eif2b5
ENSMUSG00000003269	1158.44	0.105522	0.108897	0.262227	0.57594	Cyth2
ENSMUSG00000003271	31.4252	0.0832283	0.218306	0.341341	0.65891	Sult2b1
ENSMUSG00000003273	29.9552	0.117564	0.238883	0.190666	0.484052	Car11
ENSMUSG00000003279	43.6044	0.0109185	0.194302	0.906244	0.969782	Dlgap1
ENSMUSG00000003282	188.41	-0.122821	0.169878	0.295563	0.61218	Plag1
ENSMUSG00000003283	665.486	0.0451554	0.148572	0.679608	0.877761	Hck
ENSMUSG00000003299	1151.25	-0.141604	0.11115	0.141262	0.407138	Mrpl4
ENSMUSG00000003308	507.157	0.0133513	0.123832	0.898644	0.967227	Keap1
ENSMUSG00000003309	438.631	0.804214	0.174256	2.91273e-07	1.23885e-05	Ap1m2
ENSMUSG00000003316	3825.46	-0.348373	0.104579	0.000227408	0.00374685	Glg1
ENSMUSG00000003341	6.71375	0.00793431	0.21527	0.857146	NA	Atp8b3
ENSMUSG00000003344	1135.86	-0.3715	0.133933	0.00121376	0.0144237	Btbd2
ENSMUSG00000003345	2116.12	-0.303343	0.112932	0.0024589	0.0250971	Csnk1g2
ENSMUSG00000003346	712.853	-0.13227	0.128144	0.208185	0.507876	Abhd17a
ENSMUSG00000003348	310.596	0.00359184	0.137588	0.974605	0.993643	Mob3a
ENSMUSG00000003352	446.985	0.277201	0.185108	0.0372177	0.174785	Cacnb3
ENSMUSG00000003354	10.7871	-0.0189268	0.213117	0.744456	0.912746	Ccdc65
ENSMUSG00000003355	155.182	-0.0309832	0.160589	0.777375	0.926366	Fkbp11
ENSMUSG00000003360	2707.84	-0.0655569	0.095332	0.438739	0.736947	Ddx23
ENSMUSG00000003363	670.802	-0.211434	0.142025	0.0626041	0.247086	Pld3
ENSMUSG00000003378	231.716	0.121845	0.165907	0.297156	0.61361	Grik5
ENSMUSG00000003379	38.6625	0.0746625	0.210155	0.418596	0.722992	Cd79a
ENSMUSG00000003380	401.592	0.0894418	0.141891	0.415885	0.720504	Rabac1
ENSMUSG00000003382	569.58	0.00998187	0.124561	0.922316	0.9756	Etv3
ENSMUSG00000003402	2832.01	-0.174008	0.107598	0.0634072	0.249364	Prkcsh
ENSMUSG00000003410	138.998	0.250125	0.232265	0.0736724	0.274372	Elavl3
ENSMUSG00000003411	53.5779	-0.0231692	0.192581	0.803347	0.934762	Rab3b
ENSMUSG00000003418	19.5915	-0.0814151	0.227418	0.248837	0.559926	St8sia6
ENSMUSG00000003420	143.118	0.521031	0.287668	0.00596072	0.0489916	Fcgrt
ENSMUSG00000003421	822.347	-0.0380365	0.112637	0.689403	0.883104	Nosip
ENSMUSG00000003423	729.449	-0.105486	0.118489	0.291476	0.607574	Pih1d1
ENSMUSG00000003429	12980.3	0.00225051	0.0981959	0.981917	0.995659	Rps11
ENSMUSG00000003435	4688.72	-0.12621	0.0934476	0.130653	0.387186	Supt5
ENSMUSG00000003436	46.7192	0.640412	0.524726	0.00905536	0.0662046	Dll3
ENSMUSG00000003437	1085.65	-0.147605	0.118156	0.141026	0.40692	Paf1
ENSMUSG00000003438	979.338	-0.0584902	0.109239	0.535391	0.80373	Timm50
ENSMUSG00000003444	306.686	-0.158774	0.154207	0.172421	0.457626	Med29
ENSMUSG00000003452	84.3791	-0.320931	0.320311	0.0413532	0.18782	Bicd1
ENSMUSG00000003458	1341.09	-0.0627311	0.103991	0.489635	0.773292	Ncstn
ENSMUSG00000003464	1257.47	0.0779705	0.108004	0.410424	0.71637	Pex19
ENSMUSG00000003469	30.2044	-0.0342908	0.203226	0.678513	0.877099	Phyhip
ENSMUSG00000003476	8.07443	0.0586252	0.225611	0.222384	0.52705	Crhr2
ENSMUSG00000003477	0	NA	NA	NA	NA	Inmt
ENSMUSG00000003484	0.858407	0.00443462	0.219642	0.593549	NA	Cyp4f18
ENSMUSG00000003500	1094.44	0.55264	0.125612	1.27409e-06	4.61267e-05	Impdh1
ENSMUSG00000003505	0.118166	0.00271869	0.219729	0.792822	NA	Psg18
ENSMUSG00000003518	169.158	-0.182304	0.189676	0.148409	0.420205	Dusp3
ENSMUSG00000003526	365.97	-0.239228	0.169253	0.056608	0.230855	Prodh
ENSMUSG00000003527	439.545	-0.190038	0.15275	0.105092	0.341802	Ess2
ENSMUSG00000003528	755.606	-0.57151	0.135889	3.11033e-06	9.89625e-05	Slc25a1
ENSMUSG00000003531	187.54	-0.35341	0.236686	0.0224554	0.124924	Dgcr6
ENSMUSG00000003534	533.596	0.0409129	0.131555	0.69683	0.887601	Ddr1
ENSMUSG00000003541	95.7862	-0.0285844	0.187323	0.769418	0.92288	Ier3
ENSMUSG00000003545	53.5534	0.127218	0.227824	0.227534	0.533732	Fosb
ENSMUSG00000003546	320.295	-0.21785	0.164292	0.076586	0.280957	Klc4
ENSMUSG00000003549	381.866	-0.10728	0.140472	0.328555	0.645138	Ercc1
ENSMUSG00000003555	0	NA	NA	NA	NA	Cyp17a1
ENSMUSG00000003559	302.19	-0.342882	0.182824	0.0129641	0.0857281	As3mt
ENSMUSG00000003573	327.028	0.319401	0.177379	0.0174264	0.104844	Homer3
ENSMUSG00000003575	287.645	-0.193057	0.165274	0.111576	0.354809	Crtc1
ENSMUSG00000003581	102.779	-0.00343874	0.171252	0.972873	0.993162	Rnf215
ENSMUSG00000003585	46.1326	-0.159268	0.254339	0.140947	0.406771	Sec14l2
ENSMUSG00000003604	478.865	-0.103531	0.130283	0.327223	0.6439	Aven
ENSMUSG00000003617	0.118166	0.00271869	0.219729	0.792822	NA	Cp
ENSMUSG00000003623	437.69	0.037997	0.132977	0.736946	0.909366	Crot
ENSMUSG00000003644	4242.32	-0.0468495	0.0924125	0.578289	0.827331	Rps6ka1
ENSMUSG00000003657	4.62799	0.0651737	0.231359	0.0771263	NA	Calb2
ENSMUSG00000003660	10675.5	-0.238164	0.100359	0.00689887	0.054243	Snrnp200
ENSMUSG00000003662	686.838	-0.222179	0.141741	0.0506834	0.21463	Ciao1
ENSMUSG00000003665	0.620992	0.000691912	0.219438	0.957797	NA	Has1
ENSMUSG00000003680	686.236	-0.257945	0.137169	0.0221564	0.123817	Taf6l
ENSMUSG00000003721	408.593	-0.0611639	0.134601	0.565712	0.82039	Insig2
ENSMUSG00000003731	2471.76	-0.184699	0.103106	0.0428565	0.192314	Kpna6
ENSMUSG00000003746	56.0848	0.107001	0.212391	0.311667	0.629193	Man1a
ENSMUSG00000003752	311.204	-0.0202957	0.138735	0.849298	0.952209	Itpkc
ENSMUSG00000003762	208.161	-0.378707	0.21935	0.0137045	0.088988	Coq8b
ENSMUSG00000003778	3224.88	0.031028	0.0994242	0.72869	0.905103	Brd8
ENSMUSG00000003779	4015.73	-0.129567	0.0950991	0.125594	0.379258	Kif20a
ENSMUSG00000003808	1184.32	-0.125848	0.111192	0.189872	0.482851	Farsa
ENSMUSG00000003809	833.066	-0.170786	0.12724	0.10494	0.341576	Gcdh
ENSMUSG00000003810	1619.82	0.100979	0.105295	0.282106	0.597723	Mast2
ENSMUSG00000003812	751.301	-0.118215	0.120294	0.240247	0.549093	Dnase2a
ENSMUSG00000003813	1381.18	-0.23417	0.115875	0.0198134	0.114654	Rad23a
ENSMUSG00000003814	8865.49	0.291036	0.106996	0.00219323	0.0229085	Calr
ENSMUSG00000003824	581.05	-0.100551	0.132706	0.343142	0.66107	Syce2
ENSMUSG00000003847	1257.18	-0.0678545	0.114109	0.488605	0.772519	Nfat5
ENSMUSG00000003848	1322.03	-0.0578316	0.104629	0.529994	0.800142	Nob1
ENSMUSG00000003849	521.127	0.753353	0.167913	5.64698e-07	2.25131e-05	Nqo1
ENSMUSG00000003863	148.831	0.0238519	0.161802	0.825475	0.94244	Ppfia3
ENSMUSG00000003865	2135.89	0.454244	0.134133	0.000112022	0.00209424	Gys1
ENSMUSG00000003868	5222.65	-0.0498781	0.0933292	0.547415	0.811485	Ruvbl2
ENSMUSG00000003872	11.211	-0.0187825	0.21308	0.730873	0.905958	Lin7b
ENSMUSG00000003873	2278.38	0.140958	0.100779	0.11209	0.355478	Bax
ENSMUSG00000003882	0	NA	NA	NA	NA	Il7r
ENSMUSG00000003923	1439.16	-0.131499	0.108887	0.164469	0.446675	Tfam
ENSMUSG00000003929	225.268	-0.230118	0.186917	0.0771528	0.282094	Zfp81
ENSMUSG00000003934	100.713	-0.18529	0.22361	0.144898	0.41377	Efnb3
ENSMUSG00000003948	96.8313	-0.0981794	0.188912	0.383698	0.696444	Mmd
ENSMUSG00000003949	28.0716	-0.0144729	0.201966	0.856946	0.953988	Hlf
ENSMUSG00000003955	317.714	-1.31839	0.201561	2.93364e-12	4.49417e-10	Fam162a
ENSMUSG00000003970	26421	0.0188029	0.0926455	0.833802	0.946055	Rpl8
ENSMUSG00000003974	0.087928	-0.00307611	0.219727	0.862686	NA	Grm3
ENSMUSG00000003992	84.3627	0.388772	0.335845	0.0256019	0.136556	Ssbp2
ENSMUSG00000004018	343.736	-0.29427	0.170651	0.0235131	0.128773	Fancl
ENSMUSG00000004031	26.1257	1.06049	0.739201	0.00384498	0.0351389	Brinp2
ENSMUSG00000004032	46.4323	-0.0599452	0.202143	0.520968	0.793685	Gstm5
ENSMUSG00000004035	29.0144	-0.0425466	0.206005	0.603216	0.842483	Gstm7
ENSMUSG00000004038	48.5784	1.33501	0.442467	0.000109301	0.00205265	Gstm3
ENSMUSG00000004040	2314.73	-0.241106	0.111553	0.0132558	0.086927	Stat3
ENSMUSG00000004043	93.4019	-0.717512	0.392606	0.00308808	0.0297405	Stat5a
ENSMUSG00000004044	577.544	-0.0518868	0.129046	0.617257	0.849627	Cavin1
ENSMUSG00000004054	661.916	-0.21518	0.137077	0.0532155	0.22133	Map3k11
ENSMUSG00000004056	1339.25	0.178022	0.113282	0.0646003	0.252214	Akt2
ENSMUSG00000004069	1884.86	0.0823844	0.103543	0.366699	0.681996	Dnaja3
ENSMUSG00000004070	403.707	-0.090289	0.135898	0.402206	0.710951	Hmox2
ENSMUSG00000004071	548.689	0.0305458	0.121093	0.745392	0.913108	Cdip1
ENSMUSG00000004085	402.69	0.574289	0.182175	0.000165292	0.00291242	Map3k20
ENSMUSG00000004096	1095.87	-0.0972696	0.109963	0.306602	0.624567	Cwc15
ENSMUSG00000004098	287.843	0.679071	0.217977	0.000139822	0.00252275	Col5a3
ENSMUSG00000004099	8585.78	-0.119386	0.091408	0.136918	0.398823	Dnmt1
ENSMUSG00000004100	2393.79	-0.0946849	0.0979333	0.28695	0.603333	Ppan
ENSMUSG00000004105	28.2274	0.0578144	0.21162	0.473626	0.762641	Angptl2
ENSMUSG00000004110	8.34894	0.130993	0.276991	0.0076757	0.0586309	Cacna1e
ENSMUSG00000004113	50.8201	0.0762951	0.203175	0.438579	0.73692	Cacna1b
ENSMUSG00000004127	458.871	-0.375177	0.159167	0.00371866	0.0342378	Trmt10a
ENSMUSG00000004151	512.991	-0.511071	0.152702	0.000104742	0.00199515	Etv1
ENSMUSG00000004187	89.0248	-0.144427	0.230536	0.189796	0.482806	Kifc2
ENSMUSG00000004207	4745.9	-0.0881545	0.101269	0.325203	0.64191	Psap
ENSMUSG00000004221	288.751	-0.216502	0.168807	0.0816657	0.292272	Ikbkg
ENSMUSG00000004231	1.30044	0.0136737	0.219551	0.477183	NA	Pax2
ENSMUSG00000004233	147.871	0.0228388	0.166431	0.834203	0.946149	Wars2
ENSMUSG00000004263	1129.73	-0.152135	0.113845	0.119312	0.367806	Atn1
ENSMUSG00000004264	5207.86	-0.0197844	0.0905173	0.781292	0.927627	Phb2
ENSMUSG00000004266	478.911	-0.474114	0.162369	0.000494796	0.00707554	Ptpn6
ENSMUSG00000004267	59.9393	0.0439829	0.196709	0.637471	0.858565	Eno2
ENSMUSG00000004268	1851.06	0.120265	0.102369	0.182337	0.472223	Emg1
ENSMUSG00000004270	548.264	-1.16245	0.163988	7.23252e-14	1.70946e-11	Lpcat3
ENSMUSG00000004285	733.296	-0.264969	0.138066	0.01965	0.114113	Atp6v1f
ENSMUSG00000004296	0	NA	NA	NA	NA	Il12b
ENSMUSG00000004317	399.58	-0.176731	0.176397	0.148924	0.420896	Clcn5
ENSMUSG00000004319	1459.01	-0.395869	0.116276	0.00013553	0.00246141	Clcn3
ENSMUSG00000004328	168.514	-0.169675	0.187565	0.171922	0.457267	Hif3a
ENSMUSG00000004341	2.83309	0.0279512	0.221584	0.0810221	NA	Gpx6
ENSMUSG00000004344	0	NA	NA	NA	NA	Gpx5
ENSMUSG00000004347	4.91265	-0.00523091	0.21599	0.894347	NA	Pde1c
ENSMUSG00000004356	6023.35	0.0277778	0.0942522	0.744024	0.912654	Utp20
ENSMUSG00000004359	16.0193	0.102456	0.241923	0.140113	0.405274	Spic
ENSMUSG00000004360	8.89893	0.0842707	0.237667	0.0990282	0.32953	9330159F19Rik
ENSMUSG00000004364	3648.98	-0.0972037	0.0976929	0.262046	0.575799	Cul3
ENSMUSG00000004366	0	NA	NA	NA	NA	Sst
ENSMUSG00000004371	1.34286	0.00769288	0.219713	0.337035	NA	Il11
ENSMUSG00000004383	342.08	-0.48288	0.188393	0.00131798	0.0154105	Large1
ENSMUSG00000004393	1598.14	0.128422	0.105638	0.160145	0.439795	Ddx56
ENSMUSG00000004394	411.605	0.419542	0.167212	0.00204868	0.0217567	Tmed4
ENSMUSG00000004415	35.1201	0.0414324	0.207397	0.593233	0.836742	Col26a1
ENSMUSG00000004446	520.587	-0.457261	0.166997	0.000890951	0.0113102	Bid
ENSMUSG00000004451	1400.76	-0.283437	0.12372	0.00705848	0.0550342	Ralb
ENSMUSG00000004455	5288.8	0.092719	0.0959421	0.282531	0.59776	Ppp1cc
ENSMUSG00000004460	1047.12	0.030777	0.108208	0.745442	0.913108	Dnajb11
ENSMUSG00000004462	382.428	-0.165282	0.145939	0.146288	0.416081	Tbccd1
ENSMUSG00000004473	17.1742	0.00373295	0.207799	0.95806	0.987361	Clec11a
ENSMUSG00000004500	88.4876	0.0166271	0.178354	0.867814	0.957639	Zfp324
ENSMUSG00000004508	22.2599	3.19891	0.743324	1.01812e-06	3.79388e-05	Gab2
ENSMUSG00000004530	4731.08	-0.0176987	0.0902641	0.79957	0.93403	Coro1c
ENSMUSG00000004535	3588.76	0.142388	0.0959939	0.0974076	0.326039	Tax1bp1
ENSMUSG00000004540	0.435096	0.000314288	0.219659	0.958287	NA	Psg17
ENSMUSG00000004542	0.118166	0.00271869	0.219729	0.792822	NA	Psg19
ENSMUSG00000004552	0	NA	NA	NA	NA	Ctse
ENSMUSG00000004558	75.7879	-0.148066	0.233514	0.182997	0.473298	Ndrg2
ENSMUSG00000004561	215.457	-0.352246	0.209487	0.0174094	0.10478	Mettl17
ENSMUSG00000004562	55.8846	0.180196	0.271204	0.107045	0.345796	Arhgef40
ENSMUSG00000004565	1525.39	-0.0516027	0.101998	0.569815	0.822404	Pnpla6
ENSMUSG00000004567	683.72	-0.125048	0.132684	0.24216	0.551713	Mcoln1
ENSMUSG00000004568	1962.68	-0.254424	0.110076	0.00836852	0.0623681	Arhgef18
ENSMUSG00000004591	2679.81	0.000327176	0.0949647	0.988904	0.997564	Pkn2
ENSMUSG00000004609	0.087928	-0.00307611	0.219727	0.862686	NA	Cd33
ENSMUSG00000004610	899.659	-0.0877228	0.120762	0.38634	0.698502	Etfb
ENSMUSG00000004612	0.118166	0.00271869	0.219729	0.792822	NA	Nkg7
ENSMUSG00000004613	0	NA	NA	NA	NA	NA
ENSMUSG00000004626	988.709	-0.199762	0.132373	0.0659053	0.255364	Stxbp2
ENSMUSG00000004630	0.248117	0.00332153	0.219722	0.797021	NA	Pcp2
ENSMUSG00000004631	119.159	0.016558	0.175358	0.882202	0.961669	Sgce
ENSMUSG00000004633	67.3463	0.0264531	0.185557	0.794694	0.932761	Chn2
ENSMUSG00000004637	197.107	-0.0966068	0.162601	0.398078	0.708193	Wwox
ENSMUSG00000004642	1384.8	-0.548126	0.11896	5.13184e-07	2.06083e-05	Slbp
ENSMUSG00000004651	0.301383	0.00576298	0.219778	0.647727	NA	Tyr
ENSMUSG00000004654	0.248117	0.00332153	0.219722	0.797021	NA	Ghrhr
ENSMUSG00000004655	0.359073	-0.000416121	0.219668	0.98935	NA	Aqp1
ENSMUSG00000004661	1111.28	-0.267447	0.11897	0.00925678	0.0672906	Arid3b
ENSMUSG00000004665	403.862	0.0693044	0.139065	0.523374	0.795356	Cnn2
ENSMUSG00000004667	2357.64	-0.0676281	0.0982655	0.439545	0.737254	Polr2e
ENSMUSG00000004668	15.6196	0.0902983	0.234549	0.182253	0.472186	Abca13
ENSMUSG00000004677	1633.37	-0.249787	0.119024	0.0145888	0.0933741	Myo9b
ENSMUSG00000004698	11.7262	0.1195	0.259577	0.0598123	0.23996	Hdac9
ENSMUSG00000004707	0	NA	NA	NA	NA	Ly9
ENSMUSG00000004709	0	NA	NA	NA	NA	Cd244a
ENSMUSG00000004730	0	NA	NA	NA	NA	Adgre1
ENSMUSG00000004748	67.064	-0.0254717	0.185416	0.796707	0.933264	Mtfp1
ENSMUSG00000004768	720.963	0.413732	0.136799	0.000469286	0.00676925	Rab23
ENSMUSG00000004771	428.605	-0.0565855	0.131782	0.595754	0.838532	Rab11a
ENSMUSG00000004788	944.116	-0.0660845	0.116013	0.499746	0.779593	Eif2b2
ENSMUSG00000004789	1606.98	-0.210701	0.110754	0.0288481	0.14754	Dlst
ENSMUSG00000004791	12.8369	0.0725529	0.227818	0.227468	0.533732	Pgf
ENSMUSG00000004798	55.1991	-0.0456767	0.195083	0.632954	0.856343	Ulk2
ENSMUSG00000004814	0	NA	NA	NA	NA	Ccl24
ENSMUSG00000004815	290.31	-0.0445144	0.147877	0.686856	0.88179	Dgkq
ENSMUSG00000004821	0	NA	NA	NA	NA	Tmed11
ENSMUSG00000004837	0.087928	-0.00307611	0.219727	0.862686	NA	Grap
ENSMUSG00000004842	1.41846	0.0114458	0.219593	0.562274	NA	Pou1f1
ENSMUSG00000004843	367.678	-0.0630254	0.137179	0.550773	0.813826	Chmp2b
ENSMUSG00000004846	592.775	0.0014971	0.124001	0.988986	0.997564	Plod3
ENSMUSG00000004849	868.529	0.0169613	0.123211	0.875571	0.959274	Ap1s1
ENSMUSG00000004864	191.548	0.250783	0.211019	0.0669135	0.257761	Mapk13
ENSMUSG00000004865	4263.82	-0.012207	0.0939172	0.884455	0.962197	Srpk1
ENSMUSG00000004872	1.49236	-0.00769838	0.21942	0.66204	NA	Pax3
ENSMUSG00000004880	6437.04	-0.00262502	0.0930103	0.973923	0.993485	Lbr
ENSMUSG00000004885	79.6494	1.3723	0.340863	2.81556e-06	9.15194e-05	Crabp2
ENSMUSG00000004891	166.861	1.39116	0.267939	8.93438e-09	5.96046e-07	Nes
ENSMUSG00000004892	7.9162	0.0111769	0.214702	0.814179	0.938455	Bcan
ENSMUSG00000004894	0.336045	0.000465368	0.219656	0.964636	NA	Hapln2
ENSMUSG00000004895	1455.02	-0.215436	0.113423	0.0286191	0.14671	Prcc
ENSMUSG00000004896	390.35	0.0768825	0.140864	0.48234	0.769114	Rrnad1
ENSMUSG00000004897	11282.4	-0.0264131	0.0872224	0.740481	0.910658	Hdgf
ENSMUSG00000004902	2.9732	-0.000440981	0.21768	0.987002	NA	Slc25a18
ENSMUSG00000004929	2408.28	-0.0440836	0.101232	0.608684	0.845312	Thop1
ENSMUSG00000004931	580.44	-0.459309	0.155076	0.000459972	0.00666396	Apba3
ENSMUSG00000004933	6.54062	-0.0133651	0.215914	0.745635	NA	Matk
ENSMUSG00000004934	963.45	-0.244911	0.124821	0.020438	0.117127	Pias4
ENSMUSG00000004936	1730.49	-0.453534	0.117275	1.85784e-05	0.000450043	Map2k1
ENSMUSG00000004937	1845.58	-0.193785	0.106571	0.0366685	0.173041	Sgta
ENSMUSG00000004939	0.183217	0.00271988	0.219722	0.798534	NA	Nmrk2
ENSMUSG00000004945	420.369	-0.0333068	0.135104	0.753648	0.91632	Tmem242
ENSMUSG00000004947	605.639	-0.0710339	0.121995	0.484379	0.770211	Dtx2
ENSMUSG00000004948	69.4324	0.219158	0.271494	0.0945919	0.320209	Zp3
ENSMUSG00000004951	6549.13	0.136263	0.0932668	0.110416	0.352738	Hspb1
ENSMUSG00000004952	255.837	0.525307	0.232056	0.00230219	0.0238061	Rasa4
ENSMUSG00000004961	18.7452	0.0431273	0.212942	0.532349	0.80194	Syt5
ENSMUSG00000004980	16157.1	-0.235254	0.111124	0.0154938	0.0970519	Hnrnpa2b1
ENSMUSG00000004988	18.0734	0.0215555	0.209063	0.750758	0.915297	Fxyd4
ENSMUSG00000004994	211.635	-0.185083	0.180327	0.137603	0.400114	Ccdc130
ENSMUSG00000004996	456.643	-0.14254	0.137176	0.192859	0.486559	Mri1
ENSMUSG00000005034	781.474	-0.17164	0.123156	0.0967022	0.324597	Prkacb
ENSMUSG00000005043	50.0733	-0.122358	0.226262	0.237415	0.546653	Sgsh
ENSMUSG00000005045	374.296	-0.0999786	0.164086	0.378788	0.691879	Chd5
ENSMUSG00000005054	363.042	-0.0846098	0.141892	0.440233	0.737804	Cstb
ENSMUSG00000005057	29.3967	0.0183108	0.201824	0.825053	0.942324	Sh2b2
ENSMUSG00000005069	1165.61	-0.162687	0.114665	0.0980517	0.327424	Pex5
ENSMUSG00000005078	347.645	-0.0968238	0.141128	0.377856	0.691396	Jkamp
ENSMUSG00000005087	4.26352	0.0440231	0.224572	0.0777943	NA	Cd44
ENSMUSG00000005089	1.24649	0.00540175	0.219265	0.772842	NA	Slc1a2
ENSMUSG00000005102	889.27	-0.112928	0.115141	0.247643	0.558362	Eif2ak4
ENSMUSG00000005103	2593.14	0.154287	0.109846	0.10447	0.340584	Wdr1
ENSMUSG00000005107	2.90174	0.00347382	0.217642	0.909072	NA	Slc2a9
ENSMUSG00000005124	0.610952	-0.00370965	0.219641	0.707213	NA	Ccn4
ENSMUSG00000005125	407.769	-0.422289	0.199892	0.00493559	0.042475	Ndrg1
ENSMUSG00000005131	6.18349	0.000320363	0.215101	0.990961	NA	4930550C14Rik
ENSMUSG00000005142	1537.46	-0.00807166	0.105526	0.925792	0.976433	Man2b1
ENSMUSG00000005148	9846.27	-0.328127	0.105219	0.000575474	0.00800102	Klf5
ENSMUSG00000005150	282.331	-0.230179	0.181618	0.0736534	0.274372	Wdr83
ENSMUSG00000005161	2915.28	-0.00581223	0.103294	0.946516	0.984215	Prdx2
ENSMUSG00000005198	12643.4	-0.0866109	0.0905508	0.287553	0.603802	Polr2a
ENSMUSG00000005202	0.087928	-0.00307611	0.219727	0.862686	NA	Shbg
ENSMUSG00000005204	6167.69	-0.0838902	0.0934999	0.318888	0.636277	Senp3
ENSMUSG00000005220	0.701559	-0.0064604	0.219674	0.680127	NA	Corin
ENSMUSG00000005225	622.245	-0.0581952	0.12168	0.565028	0.820288	Plekha8
ENSMUSG00000005232	0.175856	-0.00344712	0.219747	0.785305	NA	G6pc2
ENSMUSG00000005233	680.475	0.121758	0.122053	0.225149	0.530715	Spc25
ENSMUSG00000005237	95.0914	-0.130167	0.211891	0.249686	0.560776	Dnah2
ENSMUSG00000005251	141.147	0.347813	0.253883	0.0276168	0.143528	Ripk4
ENSMUSG00000005262	715.547	0.124275	0.122701	0.221012	0.524531	Ufd1
ENSMUSG00000005267	51.9519	0.121286	0.221829	0.25412	0.566328	Zfp287
ENSMUSG00000005268	43.5333	-0.0794439	0.208528	0.406511	0.714156	Prlr
ENSMUSG00000005299	1242.42	-0.0313672	0.10464	0.725813	0.903329	Letm1
ENSMUSG00000005312	3904.01	-0.0934033	0.0952446	0.274979	0.590695	Ubqln1
ENSMUSG00000005320	57.5536	0.379225	0.445189	0.0265352	0.139461	Fgfr4
ENSMUSG00000005338	11.8387	0.0189873	0.212509	0.73896	0.910201	Cadm3
ENSMUSG00000005339	0.620992	0.000691912	0.219438	0.957797	NA	Fcer1a
ENSMUSG00000005354	1610.16	0.239614	0.109924	0.0128224	0.0851388	Txn2
ENSMUSG00000005355	5.43952	0.0256016	0.219058	0.440993	NA	Casp14
ENSMUSG00000005357	6.37169	0.0147617	0.21634	0.714311	NA	Slc1a6
ENSMUSG00000005360	460.595	-0.379666	0.157341	0.003177	0.0304539	Slc1a3
ENSMUSG00000005362	516.14	-0.312235	0.154016	0.0114694	0.078739	Crbn
ENSMUSG00000005364	0	NA	NA	NA	NA	Il5ra
ENSMUSG00000005370	14859.4	-0.0864103	0.0934113	0.311074	0.62896	Msh6
ENSMUSG00000005371	1149.88	0.00751839	0.109383	0.939529	0.981841	Fbxo11
ENSMUSG00000005373	52.7392	1.029	0.435073	0.000776595	0.0102137	Mlxipl
ENSMUSG00000005374	802.426	-0.511018	0.134434	1.99518e-05	0.000478409	Tbl2
ENSMUSG00000005378	1029.18	0.00373029	0.109286	0.970656	0.992664	Bud23
ENSMUSG00000005397	4845.03	-0.436632	0.10335	4.07114e-06	0.000125432	Nid1
ENSMUSG00000005410	7686.64	-0.0537106	0.0945322	0.539049	0.806232	Mcm5
ENSMUSG00000005413	1170.91	-0.0706476	0.114366	0.465081	0.756837	Hmox1
ENSMUSG00000005417	2454.79	-0.0172968	0.100087	0.844545	0.951674	Mprip
ENSMUSG00000005442	3667.15	0.0545357	0.0922901	0.516475	0.790531	Cic
ENSMUSG00000005447	375.482	-0.149293	0.151287	0.193859	0.48742	Pafah1b3
ENSMUSG00000005465	11.6443	-0.00308954	0.213299	0.948177	0.985006	Il27ra
ENSMUSG00000005469	871.772	-0.343828	0.140069	0.00341139	0.0321275	Prkaca
ENSMUSG00000005470	453.717	-0.351091	0.158318	0.00599045	0.0490959	Asf1b
ENSMUSG00000005474	0.231681	-0.00324204	0.219728	0.85865	NA	Myl10
ENSMUSG00000005481	3984.4	0.00923774	0.0959683	0.915662	0.973722	Ddx39
ENSMUSG00000005483	705.695	-0.103954	0.127722	0.318983	0.636389	Dnajb1
ENSMUSG00000005493	41.5922	0.0513584	0.200665	0.58015	0.828338	Msh4
ENSMUSG00000005501	846.058	0.354515	0.134514	0.00199767	0.0213648	Usp40
ENSMUSG00000005503	33.7166	3.09153	0.749625	3.18798e-07	1.34554e-05	Evx1
ENSMUSG00000005505	329.162	-0.159993	0.160721	0.176285	0.463325	Kbtbd4
ENSMUSG00000005506	4861.32	-0.0349018	0.0931576	0.676574	0.875944	Celf1
ENSMUSG00000005510	1020.33	-0.0540916	0.111072	0.569084	0.822121	Ndufs3
ENSMUSG00000005514	1173.86	-0.198638	0.129242	0.0619084	0.245603	Por
ENSMUSG00000005533	764.748	-0.423554	0.134602	0.000301754	0.00472329	Igf1r
ENSMUSG00000005534	540.56	-0.350172	0.152527	0.00475228	0.0412294	Insr
ENSMUSG00000005540	0.118166	0.00271869	0.219729	0.792822	NA	Fcer2a
ENSMUSG00000005547	0	NA	NA	NA	NA	Cyp2a5
ENSMUSG00000005553	4.89605	0.00544489	0.21618	0.890227	NA	Atp4a
ENSMUSG00000005566	31206.2	-0.21463	0.09215	0.0103198	0.0727417	Trim28
ENSMUSG00000005575	1382.91	-0.0330309	0.104059	0.713815	0.897558	Ube2m
ENSMUSG00000005580	73.8213	0.027128	0.182135	0.794298	0.932588	Adcy9
ENSMUSG00000005583	0.625643	0.00627877	0.219688	0.65245	NA	Mef2c
ENSMUSG00000005609	1875.88	0.0275553	0.102572	0.758101	0.918413	Ctr9
ENSMUSG00000005610	23718.3	0.135072	0.0956509	0.117918	0.365209	Eif4g2
ENSMUSG00000005611	2.27857	0.0314166	0.222131	0.126426	NA	Mrvi1
ENSMUSG00000005615	529.14	0.0343325	0.124046	0.735913	0.908837	Pcyt1a
ENSMUSG00000005621	734.315	-0.197623	0.127959	0.0625737	0.247086	Zfp592
ENSMUSG00000005625	3119.17	-0.00739212	0.0933264	0.930107	0.977772	Psmd4
ENSMUSG00000005628	6.3814	0.0167822	0.215966	0.703908	NA	Tmod4
ENSMUSG00000005640	0.940679	0.0010434	0.219654	0.87113	NA	Insrr
ENSMUSG00000005649	2.6872	0.00588991	0.218261	0.827382	NA	Cabp5
ENSMUSG00000005656	807.381	-0.35745	0.137048	0.00218988	0.0229024	Snx6
ENSMUSG00000005667	2529.13	0.052246	0.188448	0.610158	0.845979	Mthfd2
ENSMUSG00000005672	1265.83	-0.451246	0.123814	4.61021e-05	0.000979151	Kit
ENSMUSG00000005674	509.459	0.122403	0.132463	0.25474	0.567174	Tomm40l
ENSMUSG00000005677	2.97272	0.00544431	0.217559	0.863424	NA	Nr1i3
ENSMUSG00000005681	86.3262	0.0808954	0.190725	0.456424	0.750918	Apoa2
ENSMUSG00000005682	1482.01	0.0431367	0.1087	0.654913	0.867704	Pan2
ENSMUSG00000005683	5036.36	-0.0073193	0.0905429	0.927497	0.977052	Cs
ENSMUSG00000005686	178.904	-0.0332296	0.173514	0.753982	0.91632	Ampd3
ENSMUSG00000005687	2382.86	-0.154289	0.103266	0.0874878	0.304734	Bcas2
ENSMUSG00000005696	0.389311	0.00318042	0.219609	0.798459	NA	Sh2d1a
ENSMUSG00000005698	2997.35	0.0460566	0.0950304	0.581398	0.828946	Ctcf
ENSMUSG00000005699	95.9548	-0.0247971	0.174622	0.814658	0.938585	Pard6a
ENSMUSG00000005705	4.07785	0.0255876	0.219232	0.440115	NA	Agrp
ENSMUSG00000005716	0	NA	NA	NA	NA	Pvalb
ENSMUSG00000005718	591.157	-0.151889	0.130011	0.153382	0.428523	Tfap4
ENSMUSG00000005732	5742.09	-0.054653	0.0994048	0.531903	0.80178	Ranbp1
ENSMUSG00000005763	2.25713	-0.0054957	0.217999	0.843874	NA	Cd247
ENSMUSG00000005774	270.115	-0.0888221	0.148097	0.423584	0.726162	Rfx5
ENSMUSG00000005779	2540.27	-0.197778	0.120331	0.0498977	0.212226	Psmb4
ENSMUSG00000005800	0	NA	NA	NA	NA	Mmp8
ENSMUSG00000005802	127.379	0.157689	0.19878	0.201484	0.498847	Slc30a4
ENSMUSG00000005803	1.31668	0.000888406	0.219037	0.947556	NA	Sqor
ENSMUSG00000005804	299.804	-0.00109726	0.143169	0.989438	0.997564	Bloc1s6
ENSMUSG00000005813	1313.01	-0.020807	0.108181	0.822266	0.941936	Metap1
ENSMUSG00000005823	288.577	-0.301075	0.184546	0.0260362	0.137762	Gpr108
ENSMUSG00000005824	0	NA	NA	NA	NA	Tnfsf14
ENSMUSG00000005836	61.3474	0.0178767	0.189316	0.855059	0.953567	Gata6
ENSMUSG00000005846	5123.54	0.00384098	0.0903027	0.928952	0.977481	Rsl1d1
ENSMUSG00000005864	0.468014	0.000113128	0.219682	0.954053	NA	Cnga2
ENSMUSG00000005871	3795.53	0.0610235	0.100841	0.495815	0.777191	Apc
ENSMUSG00000005873	234.413	-0.1506	0.188254	0.212841	0.513875	Reep5
ENSMUSG00000005881	1047.98	-0.331103	0.132818	0.00333212	0.0315789	Ergic3
ENSMUSG00000005882	628.751	0.330078	0.141505	0.00494645	0.0425359	Uqcc1
ENSMUSG00000005883	0	NA	NA	NA	NA	Spo11
ENSMUSG00000005886	884.655	-0.164504	0.12189	0.105797	0.343353	Ncoa2
ENSMUSG00000005891	0.838948	0.00889247	0.219928	0.419608	NA	Prl4a1
ENSMUSG00000005892	1228.42	-0.895696	0.14534	4.49086e-11	5.08913e-09	Trh
ENSMUSG00000005893	1337.7	-0.0749494	0.104443	0.41277	0.717344	Nr2c2
ENSMUSG00000005897	197.189	-0.126997	0.168177	0.28002	0.596413	Nr2c1
ENSMUSG00000005899	2283.75	-0.209926	0.104094	0.0219357	0.123026	Smpd4
ENSMUSG00000005907	517.197	-0.0990776	0.127611	0.343077	0.66107	Pex1
ENSMUSG00000005917	8.33998	0.038829	0.218532	0.443817	0.740069	Otx1
ENSMUSG00000005936	1619.06	-0.0460734	0.108156	0.616457	0.84911	Kctd20
ENSMUSG00000005947	20.5368	0.0254884	0.207861	0.724196	0.902721	Itgae
ENSMUSG00000005949	248.506	-0.857331	0.203145	1.72203e-06	5.93562e-05	Ctns
ENSMUSG00000005950	35.6603	0.10987	0.232024	0.223174	0.528059	P2rx5
ENSMUSG00000005951	18.7813	-0.0277191	0.209611	0.684695	0.880476	Shpk
ENSMUSG00000005952	0	NA	NA	NA	NA	Trpv1
ENSMUSG00000005958	1069.76	-0.154507	0.115515	0.117739	0.36498	Ephb3
ENSMUSG00000005968	139.909	0.306263	0.251412	0.0425183	0.191315	Tuft1
ENSMUSG00000005973	1344.86	-0.416023	0.149105	0.000892215	0.0113116	Rcn1
ENSMUSG00000005980	0.704346	0.000502426	0.219674	0.915992	NA	Dnase1
ENSMUSG00000005981	4093.05	-0.153971	0.102607	0.0847839	0.298966	Trap1
ENSMUSG00000005982	534.635	-0.0627803	0.126415	0.5442	0.810109	Naa60
ENSMUSG00000005983	10.7092	0.0698463	0.22985	0.150714	0.423644	1700037C18Rik
ENSMUSG00000005986	85.1825	0.0208464	0.18334	0.837569	0.948015	Ankrd13d
ENSMUSG00000005994	0	NA	NA	NA	NA	Tyrp1
ENSMUSG00000006005	14536.5	0.00680791	0.0922208	0.941158	0.982827	Tpr
ENSMUSG00000006007	3.13953	0.0330334	0.221579	0.239466	NA	Pdc
ENSMUSG00000006010	404.006	0.0477186	0.130986	0.652972	0.866631	Odr4
ENSMUSG00000006014	0.572378	0.0053927	0.219661	0.705343	NA	Prg4
ENSMUSG00000006019	490.771	-0.128581	0.133344	0.232141	0.539282	Dhx34
ENSMUSG00000006021	169.427	-0.0491997	0.161557	0.656739	0.868836	Kptn
ENSMUSG00000006024	1500.43	-0.0596033	0.102737	0.512952	0.788076	Napa
ENSMUSG00000006050	731.335	-0.122525	0.121106	0.22751	0.533732	Sra1
ENSMUSG00000006056	671.242	1.19821	0.160863	4.98052e-15	1.49823e-12	Calcoco2
ENSMUSG00000006057	2252.1	0.169295	0.104645	0.0664776	0.256733	Atp5g1
ENSMUSG00000006058	808.019	0.26288	0.129775	0.0157858	0.0980392	Snf8
ENSMUSG00000006095	518.87	-0.0202782	0.122641	0.848466	0.952209	Tbcb
ENSMUSG00000006127	401.111	-0.112812	0.137768	0.300635	0.617388	Inpp5k
ENSMUSG00000006134	1612.32	0.00140133	0.103958	0.988925	0.997564	Crkl
ENSMUSG00000006143	9.17013	0.0439514	0.219371	0.400745	0.709885	Upk3bl
ENSMUSG00000006154	4.22952	-0.000539198	0.216885	0.982469	NA	Eps8l1
ENSMUSG00000006169	1485.89	-0.0244787	0.107896	0.782822	0.928244	Clint1
ENSMUSG00000006179	22.2501	0.0110538	0.205562	0.881566	0.961534	Prss16
ENSMUSG00000006191	864.525	-0.0399195	0.114856	0.683151	0.879333	Cdkal1
ENSMUSG00000006200	104.363	2.67508	0.314129	9.77328e-19	4.37024e-16	Rhox6
ENSMUSG00000006204	0.248117	0.00332153	0.219722	0.797021	NA	Cdcp3
ENSMUSG00000006205	1144.03	0.334439	0.150929	0.00641043	0.0514607	Htra1
ENSMUSG00000006215	474.853	0.130063	0.138033	0.235785	0.544689	Zbtb17
ENSMUSG00000006216	64.3143	0.0406175	0.193073	0.673928	0.874577	Clcnkb
ENSMUSG00000006218	89.9633	0.0670633	0.192434	0.515272	0.789711	Fam131c
ENSMUSG00000006219	5285.27	-0.994485	0.11289	8.55837e-20	4.42495e-17	Fblim1
ENSMUSG00000006221	0.087928	-0.00307611	0.219727	0.862686	NA	Hspb7
ENSMUSG00000006235	11.5944	-0.00933112	0.211465	0.872437	0.958817	Epor
ENSMUSG00000006241	34.491	-0.0402053	0.202243	0.640883	0.860364	Ccdc159
ENSMUSG00000006262	471.425	0.415535	0.195953	0.00499874	0.0429186	Mob1b
ENSMUSG00000006269	0.351712	-0.00375195	0.219764	0.720347	NA	Atp6v1b1
ENSMUSG00000006270	0	NA	NA	NA	NA	Vax1
ENSMUSG00000006273	2720.27	-0.182056	0.10543	0.0508869	0.215135	Atp6v1b2
ENSMUSG00000006276	1519.49	-0.128824	0.106692	0.168072	0.452399	Eps15l1
ENSMUSG00000006281	425.768	0.327103	0.161567	0.0106734	0.0747635	Tep1
ENSMUSG00000006288	278.189	-0.0348095	0.141203	0.746801	0.913719	Ttc5
ENSMUSG00000006289	703.695	-0.1114	0.124181	0.279074	0.595465	Osgep
ENSMUSG00000006299	3548.35	-0.254909	0.100333	0.00458226	0.0401554	Aamp
ENSMUSG00000006301	631.256	0.168093	0.133518	0.12292	0.374122	Tmbim1
ENSMUSG00000006304	3122.64	0.000198903	0.0936168	0.998528	0.999167	Arpc2
ENSMUSG00000006307	3978.28	-0.048719	0.0949143	0.56714	0.821226	Kmt2b
ENSMUSG00000006310	241.302	0.510544	0.212215	0.00179543	0.0196594	Zbtb32
ENSMUSG00000006311	10.0382	0.0415706	0.218	0.446761	0.742831	Etv2
ENSMUSG00000006313	74.116	0.605128	0.37504	0.00650555	0.0519959	Upk1a
ENSMUSG00000006315	387.957	0.141387	0.147599	0.212844	0.513875	Tmem147
ENSMUSG00000006333	12422.9	-0.109495	0.0993006	0.21488	0.516403	Rps9
ENSMUSG00000006335	268.922	-0.021978	0.141937	0.83691	0.947658	Tfpt
ENSMUSG00000006342	656.759	-0.125254	0.134958	0.243595	0.552794	Susd2
ENSMUSG00000006344	0.970839	0.00203835	0.219347	0.878026	NA	Ggt5
ENSMUSG00000006345	117.413	0.284796	0.285159	0.0534545	0.222045	Ggt1
ENSMUSG00000006356	388.204	0.696767	0.168358	3.19556e-06	0.000101479	Crip2
ENSMUSG00000006360	93.79	0.05527	0.18676	0.595438	0.838427	Crip1
ENSMUSG00000006362	6.74159	0.0608834	0.229122	0.0814857	NA	Cbfa2t3
ENSMUSG00000006369	620.192	-0.773271	0.152924	3.18063e-08	1.74829e-06	Fbln1
ENSMUSG00000006373	856.653	0.221794	0.13581	0.0455467	0.200151	Pgrmc1
ENSMUSG00000006378	827.672	-0.674891	0.150823	6.73012e-07	2.60163e-05	Gcat
ENSMUSG00000006386	386.381	-0.0930264	0.147106	0.401766	0.71081	Tek
ENSMUSG00000006389	0	NA	NA	NA	NA	Mpl
ENSMUSG00000006390	164.002	-0.174617	0.192196	0.163044	0.44441	Elovl1
ENSMUSG00000006392	790.731	-0.0889895	0.125101	0.385201	0.69735	Med8
ENSMUSG00000006395	20.4736	-0.0241599	0.207663	0.732081	0.9064	Hyi
ENSMUSG00000006398	3752.88	0.097357	0.0939697	0.27136	0.586728	Cdc20
ENSMUSG00000006403	52.1371	0.223737	0.303979	0.0756693	0.278745	Adamts4
ENSMUSG00000006411	53.241	2.74015	0.442763	2.93635e-11	3.47014e-09	Nectin4
ENSMUSG00000006412	1106.36	0.00634883	0.105625	0.962933	0.989179	Pfdn2
ENSMUSG00000006418	1049.84	-0.290537	0.124778	0.00653445	0.0521024	Rnf114
ENSMUSG00000006423	396.496	0.200335	0.15446	0.0913229	0.313798	C330007P06Rik
ENSMUSG00000006435	177.151	-0.122876	0.172835	0.295743	0.612339	Neurl1a
ENSMUSG00000006442	2587.85	-0.197178	0.108495	0.0377132	0.176212	Srm
ENSMUSG00000006445	3838.73	0.16241	0.101335	0.0703523	0.265991	Epha2
ENSMUSG00000006456	2706.55	-0.0936205	0.104579	0.313466	0.630824	Rbm14
ENSMUSG00000006457	182.509	0.107849	0.177586	0.35123	0.669404	Actn3
ENSMUSG00000006462	1.90147	0.00847679	0.218892	0.656509	NA	A530013C23Rik
ENSMUSG00000006463	115.189	-0.209751	0.232529	0.111638	0.354809	Zdhhc24
ENSMUSG00000006464	142.415	-0.239251	0.223005	0.0811517	0.291311	Bbs1
ENSMUSG00000006469	25.7303	0.0306226	0.205875	0.691418	0.884522	Slc34a3
ENSMUSG00000006471	1266.57	-0.102786	0.112035	0.285273	0.601323	Ndor1
ENSMUSG00000006476	37.066	-0.14437	0.256467	0.128836	0.384485	Nsmf
ENSMUSG00000006488	0.248117	0.00332153	0.219722	0.797021	NA	Prl7a1
ENSMUSG00000006490	0.336045	0.000465368	0.219656	0.964636	NA	Prl8a9
ENSMUSG00000006494	3680.8	-0.621781	0.11003	1.8375e-09	1.44769e-07	Pdk1
ENSMUSG00000006498	12417.1	-0.267892	0.0992158	0.00271152	0.0271398	Ptbp1
ENSMUSG00000006517	525.269	-0.310495	0.149535	0.0104756	0.073596	Mvd
ENSMUSG00000006519	93.2925	-0.0180966	0.182423	0.855719	0.953585	Cyba
ENSMUSG00000006522	0.206094	0.000208158	0.219612	0.965711	NA	Itih3
ENSMUSG00000006526	319.339	-0.102261	0.144526	0.353525	0.670688	Stimate
ENSMUSG00000006527	239.729	0.0786396	0.15713	0.485404	0.770953	Sfmbt1
ENSMUSG00000006529	0.231681	-0.00324204	0.219728	0.85865	NA	Itih1
ENSMUSG00000006538	14.2704	-0.0202097	0.2113	0.741768	0.911567	Ihh
ENSMUSG00000006542	3.81187	0.0353253	0.221878	0.232975	NA	Prkag3
ENSMUSG00000006546	0.301383	0.00576298	0.219778	0.647727	NA	Cryba2
ENSMUSG00000006567	143.139	-0.613625	0.306781	0.00297279	0.0288643	Atp7b
ENSMUSG00000006570	0	NA	NA	NA	NA	Defb2
ENSMUSG00000006574	7.09062	0.0626018	0.228901	0.124292	NA	Slc4a1
ENSMUSG00000006575	200.733	0.265354	0.208126	0.0551209	0.227066	Rundc3a
ENSMUSG00000006576	267.572	0.172749	0.180657	0.160831	0.440553	Slc4a3
ENSMUSG00000006585	3955.33	-0.192009	0.0972572	0.0276323	0.143528	Cdt1
ENSMUSG00000006586	49.5317	0.0746767	0.20663	0.433207	0.733966	Runx1t1
ENSMUSG00000006587	48.192	0.28613	0.378795	0.0438225	0.195207	Snai3
ENSMUSG00000006589	1378.38	-0.120465	0.107644	0.200472	0.497721	Aprt
ENSMUSG00000006599	2195.88	0.161241	0.101885	0.0737277	0.274372	Gtf2h1
ENSMUSG00000006611	6.20971	0.0292446	0.217981	0.506599	NA	Hfe
ENSMUSG00000006638	31.7751	0.0227995	0.20097	0.785282	0.929562	Abhd1
ENSMUSG00000006641	307.659	0.0645586	0.14196	0.556047	0.816018	Slc5a6
ENSMUSG00000006642	8.77863	-0.0213269	0.215725	0.653706	0.86698	Tcf23
ENSMUSG00000006649	730.468	0.0102499	0.142894	0.92564	0.976433	Nphs1
ENSMUSG00000006651	1057.21	0.327909	0.143102	0.00561704	0.0470422	Aplp1
ENSMUSG00000006673	3271.15	-0.135908	0.0973869	0.114232	0.359289	Qrich1
ENSMUSG00000006675	84.9975	0.305561	0.300454	0.0470042	0.204438	P4htm
ENSMUSG00000006676	3596.24	-0.0543969	0.097067	0.529851	0.800128	Usp19
ENSMUSG00000006678	2522.29	-0.310367	0.10828	0.00111593	0.0135261	Pola1
ENSMUSG00000006699	3947.78	0.0716675	0.098348	0.414857	0.719325	Cdc42
ENSMUSG00000006705	558.861	0.00987485	0.122409	0.921014	0.975248	Pknox1
ENSMUSG00000006711	2.17262	0.00500498	0.218293	0.841268	NA	D130043K22Rik
ENSMUSG00000006715	937.288	-0.134983	0.115314	0.17139	0.456614	Gmnn
ENSMUSG00000006717	290.876	-0.077295	0.147009	0.483854	0.769869	Acot13
ENSMUSG00000006720	226.304	-0.0149952	0.147495	0.889493	0.964153	Zfp184
ENSMUSG00000006724	19.8414	0.057772	0.216454	0.421492	0.724829	Cyp27b1
ENSMUSG00000006728	7784.08	-0.0662975	0.0896521	0.409093	0.715784	Cdk4
ENSMUSG00000006731	90.6734	0.732282	0.327645	0.00154739	0.0175715	B4galnt1
ENSMUSG00000006732	473.123	0.100349	0.134375	0.353389	0.670621	Mettl1
ENSMUSG00000006736	803.353	-0.105641	0.127906	0.309456	0.627405	Tspan31
ENSMUSG00000006740	4380.33	-0.0292316	0.0916874	0.724979	0.903221	Kif5b
ENSMUSG00000006763	666.312	-0.183973	0.131071	0.0869054	0.303605	Saal1
ENSMUSG00000006764	6.56658	0.0347021	0.218933	0.437325	NA	Tph2
ENSMUSG00000006777	0	NA	NA	NA	NA	Krt23
ENSMUSG00000006782	235.135	-0.312561	0.214728	0.0309316	0.154331	Cnp
ENSMUSG00000006784	42.8377	0.165118	0.263582	0.123245	0.374556	Ttc25
ENSMUSG00000006800	4044.5	-0.00581556	0.0962029	0.945378	0.984215	Sulf2
ENSMUSG00000006818	6095.23	-0.0184261	0.0909916	0.835766	0.947145	Sod2
ENSMUSG00000006850	332.562	-0.431151	0.183219	0.00284477	0.0280493	Tmco6
ENSMUSG00000006906	92.3058	0.0374596	0.177359	0.727438	0.904438	Stambp
ENSMUSG00000006920	588.58	0.163824	0.140257	0.141598	0.407857	Ezh1
ENSMUSG00000006930	1858.53	-0.378358	0.143463	0.00162813	0.0182503	Hap1
ENSMUSG00000006931	116.616	0.233676	0.235499	0.0889647	0.308062	P3h4
ENSMUSG00000006932	11440.5	-0.728579	0.0968343	2.61315e-15	8.15747e-13	Ctnnb1
ENSMUSG00000006941	221.154	-0.278917	0.194813	0.0414797	0.188074	Eif1b
ENSMUSG00000006948	0.183217	0.00271988	0.219722	0.798534	NA	Klk4
ENSMUSG00000006958	75.7671	-0.433549	0.441215	0.0192237	0.112427	Chrd
ENSMUSG00000006998	7170.3	0.0664706	0.0899405	0.423703	0.726291	Psmd2
ENSMUSG00000007021	23.771	-0.0222744	0.205395	0.767089	0.922346	Syngr3
ENSMUSG00000007029	6458.19	-0.0238726	0.0984865	0.778853	0.927147	Vars
ENSMUSG00000007030	12.987	0.0996454	0.242898	0.116006	0.362135	Vwa7
ENSMUSG00000007033	1.79242	0.00369895	0.218871	0.837811	NA	Hspa1l
ENSMUSG00000007034	216.783	-0.109539	0.159609	0.339836	0.657227	Slc44a4
ENSMUSG00000007035	28.6989	-0.0290568	0.203744	0.716543	0.899075	Msh5
ENSMUSG00000007036	322.79	-0.0240753	0.13722	0.821213	0.941462	Abhd16a
ENSMUSG00000007038	428.54	-0.390976	0.181879	0.00544677	0.0458844	Neu1
ENSMUSG00000007039	698.384	-0.986963	0.158048	2.49295e-11	3.05525e-09	Ddah2
ENSMUSG00000007041	678.753	-0.0622621	0.135261	0.55462	0.815191	Clic1
ENSMUSG00000007050	1132.56	-0.060122	0.107402	0.519972	0.793263	Lsm2
ENSMUSG00000007080	4157.01	-0.21711	0.0976685	0.0125746	0.0839915	Pole
ENSMUSG00000007097	19.3771	-0.158745	0.293159	0.0356867	0.170035	Atp1a2
ENSMUSG00000007107	139.54	1.24434	0.308623	2.1299e-06	7.13346e-05	Atp1a4
ENSMUSG00000007122	244.18	0.0678699	0.158492	0.544347	0.810109	Casq1
ENSMUSG00000007207	98.6455	0.0847966	0.188724	0.439086	0.737062	Stx1a
ENSMUSG00000007209	0.838871	-0.000341114	0.219352	0.970149	NA	Ceacam9
ENSMUSG00000007216	80.5375	-0.047013	0.184265	0.650833	0.86518	Zfp775
ENSMUSG00000007279	43.8319	-0.0896857	0.212368	0.356408	0.672547	Scube2
ENSMUSG00000007338	966.563	-0.0596818	0.110065	0.527764	0.799003	Mrpl49
ENSMUSG00000007379	1402.83	-0.359873	0.119915	0.000649093	0.00880266	Dennd2c
ENSMUSG00000007411	1859.17	-0.0679363	0.102384	0.446901	0.742963	Mark3
ENSMUSG00000007415	733.583	-0.185248	0.12537	0.0769436	0.281894	Gatad1
ENSMUSG00000007440	0	NA	NA	NA	NA	Pcdha11
ENSMUSG00000007457	37.4882	0.0751277	0.210886	0.411941	0.717276	2310003L06Rik
ENSMUSG00000007458	2071.82	-0.637318	0.122173	1.86114e-08	1.11674e-06	M6pr
ENSMUSG00000007476	727.612	-0.293514	0.13693	0.0100116	0.0712746	Lrrc8a
ENSMUSG00000007480	6.05721	0.0348405	0.219789	0.385231	NA	Mc5r
ENSMUSG00000007564	4871.03	-0.0431776	0.0921017	0.609168	0.845501	Ppp2r1a
ENSMUSG00000007570	402.406	-0.181262	0.153121	0.120364	0.369739	Fance
ENSMUSG00000007589	387.457	-0.189381	0.149798	0.103353	0.338274	Tinf2
ENSMUSG00000007591	0.724694	0.00471929	0.219598	0.640157	NA	Tssk4
ENSMUSG00000007594	19.1009	-0.00479629	0.207336	0.940357	0.982441	Hapln4
ENSMUSG00000007603	1507.72	-0.0816177	0.107461	0.379598	0.692666	Dus3l
ENSMUSG00000007610	492.623	-0.406642	0.154783	0.00156153	0.0177077	Gtpbp3
ENSMUSG00000007613	393.933	0.07846	0.141375	0.473042	0.762408	Tgfbr1
ENSMUSG00000007617	417.073	-0.0248975	0.129104	0.810187	0.937249	Homer1
ENSMUSG00000007646	246.971	-0.397806	0.200875	0.00781611	0.0593205	Rad51c
ENSMUSG00000007653	1.80897	0.0145305	0.219304	0.501014	NA	Gabrb2
ENSMUSG00000007655	0	NA	NA	NA	NA	Cav1
ENSMUSG00000007656	1132.54	0.0135127	0.107226	0.891485	0.964376	Arpp19
ENSMUSG00000007659	1310.23	0.232604	0.119607	0.023468	0.128773	Bcl2l1
ENSMUSG00000007670	9930.68	-0.214564	0.096546	0.0113908	0.0783618	Khsrp
ENSMUSG00000007682	0.186979	-0.00326489	0.219735	0.856931	NA	Dio2
ENSMUSG00000007721	924.788	0.272027	0.128277	0.0121737	0.0821764	Ccdc124
ENSMUSG00000007739	8475.83	-0.0940432	0.10096	0.301496	0.618414	Cct4
ENSMUSG00000007777	207.81	-0.0677752	0.157092	0.541601	0.808516	0610009B22Rik
ENSMUSG00000007783	572.243	0.493944	0.1487	0.000126532	0.00232261	Cpt1c
ENSMUSG00000007805	0.783046	0.0032346	0.219609	0.779191	NA	Twist2
ENSMUSG00000007812	1442.46	-0.234627	0.117796	0.0204489	0.117149	Zfp655
ENSMUSG00000007815	5535.44	0.00870188	0.0952108	0.928401	0.977322	Rhoa
ENSMUSG00000007817	1113.01	-0.0343335	0.118057	0.727704	0.904438	Zmiz1
ENSMUSG00000007827	565.461	0.0963823	0.126725	0.361651	0.676796	Ankrd26
ENSMUSG00000007833	1351.98	0.0409533	0.104277	0.65881	0.869359	Aldh16a1
ENSMUSG00000007836	5221.2	-0.146046	0.0971433	0.0859736	0.301478	Hnrnpa0
ENSMUSG00000007837	87.5156	0.0370016	0.178544	0.725095	0.903298	Prrg2
ENSMUSG00000007850	5789.93	0.0106786	0.112019	0.875831	0.959326	Hnrnph1
ENSMUSG00000007867	113.202	-0.317691	0.282999	0.041045	0.18682	Ift43
ENSMUSG00000007872	434.492	0.118516	0.167286	0.30591	0.623815	Id3
ENSMUSG00000007877	0.48445	0.00612969	0.219812	0.57933	NA	Tcap
ENSMUSG00000007880	7732.05	-0.145394	0.0935466	0.0859882	0.301478	Arid1a
ENSMUSG00000007888	5.00224	0.0299411	0.219223	0.431326	NA	Crlf1
ENSMUSG00000007891	5464.56	-0.347023	0.12209	0.00114819	0.0138159	Ctsd
ENSMUSG00000007892	17659	0.0319445	0.0937272	0.705047	0.8924	Rplp1
ENSMUSG00000007907	13.0288	0.0245682	0.212648	0.68205	0.878859	Cabs1
ENSMUSG00000007908	28.7529	2.10393	0.603458	1.84872e-05	0.000448492	Hmgcll1
ENSMUSG00000007944	3.19971	0.00346129	0.217223	0.917701	NA	Ttc9b
ENSMUSG00000007946	21.8463	0.127394	0.257885	0.0915514	0.314126	Phox2a
ENSMUSG00000007950	182.846	-0.487482	0.250099	0.00528399	0.0448786	Abhd8
ENSMUSG00000007987	66.049	-0.000790851	0.189415	0.991062	0.997564	Ift22
ENSMUSG00000007989	45.5134	0.0521054	0.198876	0.583515	0.830194	Fzd3
ENSMUSG00000008028	87.9774	0.627726	0.335388	0.0040932	0.0368852	1700008O03Rik
ENSMUSG00000008035	524.217	0.362677	0.194384	0.0112641	0.077749	Mid1ip1
ENSMUSG00000008036	853.897	0.0586056	0.113634	0.548553	0.812075	Ap2s1
ENSMUSG00000008090	72.4603	-0.0373586	0.184405	0.721777	0.901845	Fgfrl1
ENSMUSG00000008129	41.6473	0.186521	0.28275	0.0963934	0.32425	4930432K21Rik
ENSMUSG00000008136	8.42578	1.95653	1.49186	0.00370358	0.034156	Fhl2
ENSMUSG00000008140	1211.45	-0.0652972	0.107607	0.485359	0.770953	Emc10
ENSMUSG00000008153	677.835	0.299132	0.145262	0.0116122	0.0794229	Clstn3
ENSMUSG00000008167	416.063	0.109666	0.137737	0.31581	0.63296	Fbxw9
ENSMUSG00000008193	7.65267	0.0806608	0.236276	0.100697	NA	Spib
ENSMUSG00000008200	2165.78	0.172494	0.104435	0.0598865	0.240083	Fnbp4
ENSMUSG00000008206	350.394	-0.133924	0.144933	0.23326	0.540762	Cers4
ENSMUSG00000008226	274.208	0.105897	0.160447	0.356596	0.672581	Scrn3
ENSMUSG00000008301	918.994	-0.00442962	0.109403	0.9607	0.988162	Phax
ENSMUSG00000008305	851.114	0.0725203	0.113572	0.463573	0.755721	Tle1
ENSMUSG00000008307	85.4805	0.0885006	0.196372	0.410502	0.71643	1700109H08Rik
ENSMUSG00000008318	65.3477	0.0686277	0.19463	0.506354	0.784383	Relt
ENSMUSG00000008333	1181	0.086727	0.110593	0.365189	0.680641	Snrpb2
ENSMUSG00000008348	3958.56	-0.122964	0.108222	0.162883	0.444191	Ubc
ENSMUSG00000008373	2017.98	-0.0176724	0.0978008	0.843744	0.951326	Prpf31
ENSMUSG00000008384	155.767	0.492724	0.249488	0.00514584	0.0439535	Sertad1
ENSMUSG00000008393	825.509	-0.0346709	0.116747	0.731945	0.906371	Carhsp1
ENSMUSG00000008398	345.574	-0.233255	0.16306	0.0587179	0.236544	Elk3
ENSMUSG00000008429	439.774	0.0466009	0.130326	0.658314	0.869095	Herpud2
ENSMUSG00000008435	495.266	0.0453782	0.12566	0.657406	0.868836	Rdh13
ENSMUSG00000008438	10.4594	-0.00880046	0.213071	0.863398	0.955205	Adam21
ENSMUSG00000008450	2353.9	-0.0548599	0.0966213	0.525525	0.797397	Nutf2
ENSMUSG00000008461	13.684	0.087257	0.242294	0.020016	0.115232	Fut1
ENSMUSG00000008475	1286.88	0.0196072	0.111818	0.839701	0.94903	Arpc5
ENSMUSG00000008482	8.0022	0.010189	0.215051	0.826332	0.9425	Rnf151
ENSMUSG00000008489	301.878	0.0635958	0.149757	0.562071	0.818251	Elavl2
ENSMUSG00000008496	119.205	-0.00103115	0.184363	0.991159	0.997564	Pou2f2
ENSMUSG00000008540	6.61656	-0.0373337	0.219953	0.387188	NA	Mgst1
ENSMUSG00000008575	342.211	-0.185642	0.159054	0.118765	0.366734	Nfib
ENSMUSG00000008590	0.118166	0.00271869	0.219729	0.792822	NA	Htr3b
ENSMUSG00000008601	99.6304	0.899945	0.306906	0.000190943	0.00326695	Rab25
ENSMUSG00000008604	3961.84	-0.532137	0.103158	3.88356e-08	2.09295e-06	Ubqln4
ENSMUSG00000008658	1.1404	-0.00397893	0.219565	0.712323	NA	Rbfox1
ENSMUSG00000008668	10858	-0.269982	0.102835	0.00398041	0.0361052	Rps18
ENSMUSG00000008682	14038.4	-0.0614139	0.0922143	0.461436	0.754245	Rpl10
ENSMUSG00000008683	7256.86	-0.0384549	0.0965483	0.658642	0.86925	Rps15a
ENSMUSG00000008690	2957.38	-0.316513	0.107042	0.000938143	0.0117588	Ncaph2
ENSMUSG00000008730	1939.07	-0.347253	0.110488	0.000437501	0.00642277	Hipk1
ENSMUSG00000008734	392.297	0.0644112	0.13761	0.551304	0.813826	Gprc5b
ENSMUSG00000008763	1186.95	0.318809	0.121278	0.00256254	0.0259469	Man1a2
ENSMUSG00000008789	0	NA	NA	NA	NA	Ceacam5
ENSMUSG00000008813	0	NA	NA	NA	NA	Tppp2
ENSMUSG00000008822	100.481	-0.319719	0.326267	0.0396867	0.182647	Acyp1
ENSMUSG00000008843	0.980684	0.0109444	0.220053	0.374485	NA	Cldn13
ENSMUSG00000008845	0	NA	NA	NA	NA	Cd163
ENSMUSG00000008855	977.64	-0.0156604	0.122346	0.878345	0.96012	Hdac5
ENSMUSG00000008859	605.673	-0.283759	0.142145	0.014742	0.0939888	Rala
ENSMUSG00000008874	0	NA	NA	NA	NA	Clec3a
ENSMUSG00000008892	1916.86	-0.0540035	0.100329	0.544029	0.810057	Vdac3
ENSMUSG00000008932	1.33976	0.0168981	0.220104	0.337312	NA	Slc1a7
ENSMUSG00000008958	1063.61	-0.134226	0.113904	0.169401	0.453958	Vps72
ENSMUSG00000008976	2448.62	-0.03083	0.0958368	0.722045	0.902079	Gabpa
ENSMUSG00000008999	60.5033	-0.174692	0.253128	0.134888	0.395322	Bmp7
ENSMUSG00000009013	2838.37	-0.230746	0.118525	0.0230792	0.127154	Dynll1
ENSMUSG00000009030	606.553	-0.111955	0.125776	0.279424	0.59572	Pdcl
ENSMUSG00000009035	859.498	0.263574	0.134636	0.0183103	0.108543	Tmem184b
ENSMUSG00000009047	0	NA	NA	NA	NA	Gm5965
ENSMUSG00000009070	0.354499	0.00321255	0.219753	0.699474	NA	Rsph14
ENSMUSG00000009073	5678.12	-0.354443	0.107204	0.000226027	0.00373566	Nf2
ENSMUSG00000009075	30.4606	-0.0258901	0.201735	0.753305	0.916157	Cabp7
ENSMUSG00000009076	246.439	-0.471014	0.214282	0.00333768	0.0315915	Zmat5
ENSMUSG00000009079	8921.93	-0.0732497	0.0934175	0.377398	0.691018	Ewsr1
ENSMUSG00000009090	1507.8	-0.359447	0.118526	0.000590174	0.00818477	Ap1b1
ENSMUSG00000009092	65.5337	0.0923193	0.203575	0.379881	0.692666	Derl3
ENSMUSG00000009093	0.454361	0.00025296	0.219667	0.928351	NA	Gstt4
ENSMUSG00000009097	1.41861	0.0180362	0.21996	0.380733	NA	Tbx1
ENSMUSG00000009108	18.5089	-0.0220416	0.209418	0.739631	0.910389	Gnat2
ENSMUSG00000009112	966.967	-0.559468	0.138673	6.43338e-06	0.000183518	Bcl2l13
ENSMUSG00000009114	0.271145	-6.41678e-05	0.219656	0.966618	NA	2610028H24Rik
ENSMUSG00000009115	1.08812	-0.0123125	0.219795	0.428016	NA	Spatc1l
ENSMUSG00000009145	47.1635	0.331154	0.441619	0.0310122	0.154637	Dqx1
ENSMUSG00000009185	0	NA	NA	NA	NA	Ccl8
ENSMUSG00000009207	326.271	-0.00719172	0.136806	0.945156	0.984178	Lnpk
ENSMUSG00000009210	0.454211	0.00350628	0.219624	0.795676	NA	Prr29
ENSMUSG00000009214	0	NA	NA	NA	NA	Mymk
ENSMUSG00000009216	10.3903	0.0287628	0.215914	0.565935	0.820484	Fam163b
ENSMUSG00000009246	0.690694	0.00657941	0.219677	0.60168	NA	Trpm5
ENSMUSG00000009248	121.574	0.250314	0.254353	0.0745075	0.275778	Ascl2
ENSMUSG00000009281	0.991038	-0.00187362	0.219088	0.908919	NA	Rarres2
ENSMUSG00000009291	703.521	-0.0782447	0.125229	0.44708	0.743118	Pttg1ip
ENSMUSG00000009292	8.9175	0.0352389	0.217137	0.500632	0.779748	Trpm2
ENSMUSG00000009293	387.556	0.0461977	0.132321	0.65336	0.866799	Ube2g2
ENSMUSG00000009350	0	NA	NA	NA	NA	Mpo
ENSMUSG00000009356	0.479798	0.000177225	0.21959	0.967583	NA	Lpo
ENSMUSG00000009376	72.5434	0.0227954	0.182369	0.82578	0.9425	Met
ENSMUSG00000009378	0.817861	-1.12614e-05	0.219672	0.966598	NA	Slc16a12
ENSMUSG00000009394	0.366283	0.0059162	0.219792	0.646979	NA	Syn2
ENSMUSG00000009406	419.289	-0.555779	0.163972	8.10068e-05	0.00159554	Elk1
ENSMUSG00000009418	1829.34	-0.296465	0.110166	0.00234084	0.0241304	Nav1
ENSMUSG00000009470	6116.61	-0.168633	0.0968536	0.0523152	0.218796	Tnpo1
ENSMUSG00000009471	1.20252	0.00161074	0.219278	0.901717	NA	Myod1
ENSMUSG00000009487	43.5784	3.787	0.53793	1.52317e-13	3.1501e-11	Otog
ENSMUSG00000009535	1905.8	-0.00452996	0.0978547	0.956554	0.986793	Rnmt
ENSMUSG00000009545	5.2682	-0.0359346	0.220364	0.355039	NA	Kcnq1
ENSMUSG00000009549	613.891	0.0940279	0.125028	0.363894	0.679223	Srp14
ENSMUSG00000009551	0	NA	NA	NA	NA	6330409D20Rik
ENSMUSG00000009555	1458.09	-0.0636184	0.104655	0.493445	0.776256	Cdk9
ENSMUSG00000009563	332.068	0.0457279	0.140894	0.674458	0.874865	Tor2a
ENSMUSG00000009566	1003.13	-0.0319458	0.110201	0.737277	0.90957	Fpgs
ENSMUSG00000009569	618.193	-0.316242	0.141831	0.00710077	0.0552857	Mrtfb
ENSMUSG00000009575	7428.06	-0.0776663	0.0925967	0.352696	0.669883	Cbx5
ENSMUSG00000009580	0	NA	NA	NA	NA	Odam
ENSMUSG00000009585	1459.9	-0.729158	0.140509	1.6886e-08	1.02712e-06	Apobec3
ENSMUSG00000009588	0	NA	NA	NA	NA	St6galnac1
ENSMUSG00000009596	20.1248	0.210171	0.361773	0.0228002	0.126197	Taf7l
ENSMUSG00000009614	1.15138	0.010253	0.219329	0.598053	NA	Sardh
ENSMUSG00000009621	484.58	-0.127814	0.134167	0.232839	0.540373	Vav2
ENSMUSG00000009628	418.011	0.0760454	0.142937	0.488498	0.772519	Tex15
ENSMUSG00000009630	1281.64	-0.121839	0.111722	0.205803	0.504147	Ppp2cb
ENSMUSG00000009633	45.4605	0.0657683	0.211009	0.437239	0.736148	G0s2
ENSMUSG00000009640	519.125	-0.328428	0.148055	0.00693677	0.0543929	Dmap1
ENSMUSG00000009646	1.25198	0.0175737	0.22028	0.276175	NA	Pla2g12b
ENSMUSG00000009647	432.204	-0.418589	0.170715	0.00231305	0.0238787	Mcu
ENSMUSG00000009654	0.118166	0.00271869	0.219729	0.792822	NA	Oit3
ENSMUSG00000009670	60.9685	-0.0103157	0.187282	0.911253	0.971782	Tex11
ENSMUSG00000009681	957.067	-0.0943956	0.113538	0.328376	0.645111	Bcr
ENSMUSG00000009687	7.82344	0.0966068	0.246228	0.0543934	0.224929	Fxyd5
ENSMUSG00000009731	93.8504	-0.105542	0.194604	0.348156	0.666485	Kcnd1
ENSMUSG00000009733	157.05	-0.235053	0.214593	0.0844172	0.298182	Tfcp2
ENSMUSG00000009734	1.24338	-0.0206335	0.220921	0.18104	NA	Pou6f2
ENSMUSG00000009739	110.456	0.424011	0.30872	0.0173095	0.104254	Pou6f1
ENSMUSG00000009741	2223.22	-0.239631	0.117821	0.018035	0.107146	Ubp1
ENSMUSG00000009772	262.209	-0.0147733	0.1459	0.891006	0.964265	Nuak2
ENSMUSG00000009828	351.532	-0.148422	0.148286	0.194564	0.488542	Cilk1
ENSMUSG00000009863	1447.47	-0.0183407	0.10426	0.833274	0.945902	Sdhb
ENSMUSG00000009876	17.3457	-0.045201	0.216029	0.458944	0.752352	Cox4i2
ENSMUSG00000009894	818.189	-0.155393	0.121414	0.130736	0.387278	Snap47
ENSMUSG00000009900	19.2084	0.161913	0.293157	0.0488407	0.209338	Wnt3a
ENSMUSG00000009905	1008.17	-0.106282	0.114556	0.278145	0.593947	Kdsr
ENSMUSG00000009907	2507.73	-0.039833	0.1063	0.672777	0.873797	Vps4b
ENSMUSG00000009927	9303.58	0.0751398	0.0971182	0.387266	0.699027	Rps25
ENSMUSG00000009941	2.68642	0.00368485	0.217772	0.899347	NA	Nxf2
ENSMUSG00000009995	234.4	-0.0815423	0.153813	0.467614	0.758348	Taz
ENSMUSG00000010021	7.3276	0.0553796	0.224761	0.236034	NA	Kif19a
ENSMUSG00000010025	459.107	0.530342	0.175312	0.000299535	0.00469745	Aldh3a2
ENSMUSG00000010044	3.42624	0.00742044	0.217631	0.802916	NA	Zmynd10
ENSMUSG00000010045	312.56	-0.129543	0.155432	0.259894	0.573061	Tmem115
ENSMUSG00000010047	444.775	-0.0970065	0.139167	0.373116	0.688269	Hyal2
ENSMUSG00000010048	1224.82	-0.118423	0.112166	0.219184	0.521979	Ifrd2
ENSMUSG00000010051	129.058	0.26039	0.237872	0.0671338	0.258091	Hyal1
ENSMUSG00000010054	404.467	-0.103499	0.138652	0.340803	0.65836	Tusc2
ENSMUSG00000010057	249.129	-0.126605	0.158577	0.274566	0.590376	Nprl2
ENSMUSG00000010064	89.6075	0.0636948	0.187316	0.547338	0.811485	Slc38a3
ENSMUSG00000010066	198.826	-0.276096	0.207759	0.0479181	0.207161	Cacna2d2
ENSMUSG00000010067	221.572	0.333182	0.205501	0.020984	0.119183	Rassf1
ENSMUSG00000010080	20.4079	5.02063	1.05287	6.9678e-08	3.48285e-06	Epn3
ENSMUSG00000010086	1.55988	0.0250739	0.221556	0.0948138	NA	Rnf112
ENSMUSG00000010095	5973.24	0.0401328	0.105384	0.66486	0.871694	Slc3a2
ENSMUSG00000010097	3014.87	-0.0263534	0.0947903	0.766693	0.922071	Nxf1
ENSMUSG00000010110	562.155	-0.385563	0.149534	0.00198865	0.0213036	Stx5a
ENSMUSG00000010122	75.9587	0.352098	0.378968	0.0317246	0.157104	Slc47a1
ENSMUSG00000010136	2.45737	-0.00881567	0.218093	0.756436	NA	Pifo
ENSMUSG00000010142	14.0254	0.149915	0.286635	0.0353775	0.169265	Tnfrsf13b
ENSMUSG00000010154	152.806	-0.0350514	0.162682	0.748304	0.914514	Spire2
ENSMUSG00000010175	13.6904	-0.0195672	0.211583	0.745409	0.913108	Prox1
ENSMUSG00000010205	3214.82	-0.849562	0.103786	2.25605e-17	8.48327e-15	Raver1
ENSMUSG00000010277	7559.14	-0.0704087	0.0917394	0.402129	0.71089	2610507B11Rik
ENSMUSG00000010290	440.07	0.000218363	0.12821	0.999628	0.999729	AI597479
ENSMUSG00000010307	24.0993	-0.0621269	0.215063	0.421573	0.724829	Tmem86a
ENSMUSG00000010311	0	NA	NA	NA	NA	Optc
ENSMUSG00000010342	459.331	-1.25008	0.178771	1.29357e-13	2.76621e-11	Tex14
ENSMUSG00000010358	43.5225	0.149061	0.246082	0.164578	0.446885	Ifi35
ENSMUSG00000010362	393.427	-0.144857	0.147321	0.202057	0.499631	Rdm1
ENSMUSG00000010376	611.207	0.0477839	0.123994	0.646731	0.863056	Nedd8
ENSMUSG00000010392	505.45	-0.252183	0.145015	0.0305471	0.15324	Gosr1
ENSMUSG00000010406	255.284	-0.010596	0.144035	0.920755	0.97522	Mrpl52
ENSMUSG00000010435	0.412189	0.000296092	0.219604	0.964591	NA	Spaca7
ENSMUSG00000010453	1059.91	0.00602851	0.111937	0.960095	0.987982	Kansl3
ENSMUSG00000010461	1.8696	0.024278	0.220655	0.309437	NA	Eya4
ENSMUSG00000010476	3.78209	0.00483236	0.217207	0.883419	NA	Ebf3
ENSMUSG00000010492	0.534929	-0.000650618	0.219678	0.96203	NA	Uckl1os
ENSMUSG00000010505	0.754705	-0.00861179	0.219615	0.627143	NA	Myt1
ENSMUSG00000010517	2459.41	-0.0701167	0.0977432	0.419348	0.723096	Faf1
ENSMUSG00000010529	2.64718	0.0148059	0.218457	0.61554	NA	Gm266
ENSMUSG00000010538	76.9226	-0.203591	0.252754	0.112938	0.356742	Tsacc
ENSMUSG00000010554	1870.11	0.147212	0.109051	0.124976	0.377943	Mettl16
ENSMUSG00000010592	42.4124	-0.0425719	0.201024	0.627512	0.853866	Dazl
ENSMUSG00000010601	0.206094	0.000208158	0.219612	0.965711	NA	Apol7a
ENSMUSG00000010607	450.979	0.0463941	0.136883	0.666195	0.871694	Pigyl
ENSMUSG00000010608	5804.78	-0.0364762	0.0979849	0.672898	0.873797	Rbm25
ENSMUSG00000010609	174.69	-0.375446	0.23206	0.0167047	0.10181	Psen2
ENSMUSG00000010651	22.3001	-0.0505861	0.212801	0.490375	0.773804	Acaa1b
ENSMUSG00000010660	436.945	0.102426	0.143276	0.355061	0.671599	Plcd1
ENSMUSG00000010663	1235.77	-0.669721	0.131843	3.95904e-08	2.11982e-06	Fads1
ENSMUSG00000010721	202.498	-0.00627193	0.151269	0.954881	0.986172	Lmbr1
ENSMUSG00000010751	600.837	0.373274	0.179461	0.00690127	0.054243	Tnfrsf22
ENSMUSG00000010755	4510.89	-0.0776168	0.120469	0.435772	0.735694	Cars
ENSMUSG00000010760	454.14	0.116645	0.140462	0.290537	0.606631	Phlda2
ENSMUSG00000010796	0.248117	0.00332153	0.219722	0.797021	NA	Asz1
ENSMUSG00000010797	0.370196	-0.000293518	0.219608	0.968321	NA	Wnt2
ENSMUSG00000010803	1.57609	0.0227664	0.220819	0.245783	NA	Gabra1
ENSMUSG00000010825	13.853	0.0998133	0.241529	0.134726	0.39508	Grid2ip
ENSMUSG00000010830	499.402	-0.604809	0.215705	0.000426743	0.00627964	Kdelr3
ENSMUSG00000010841	0.087928	-0.00307611	0.219727	0.862686	NA	Cfap97d1
ENSMUSG00000010911	219.858	-0.093118	0.156847	0.409545	0.716172	Apip
ENSMUSG00000010914	606.851	0.00399292	0.118261	0.959647	0.987886	Pdhx
ENSMUSG00000010936	1996.67	-0.199499	0.109984	0.0384238	0.178574	Vac14
ENSMUSG00000011008	0.349847	-0.000144853	0.219672	0.983685	NA	Mcoln2
ENSMUSG00000011034	89.4222	0.631732	0.387346	0.00561549	0.0470422	Slc5a1
ENSMUSG00000011052	0.118166	0.00271869	0.219729	0.792822	NA	NA
ENSMUSG00000011096	943.747	-0.245331	0.128535	0.0228924	0.12642	Akt1s1
ENSMUSG00000011114	2099.33	0.0544816	0.117099	0.573983	0.824854	Tbrg1
ENSMUSG00000011118	0	NA	NA	NA	NA	Panx3
ENSMUSG00000011148	29.6941	0.0202386	0.203514	0.79722	0.933366	Adssl1
ENSMUSG00000011154	1.27416	0.0104121	0.219701	0.574376	NA	Cfap161
ENSMUSG00000011158	452.557	0.0399604	0.131349	0.706181	0.893049	Brf1
ENSMUSG00000011171	0.572528	0.00428872	0.219612	0.694529	NA	Vipr2
ENSMUSG00000011179	12450.7	0.232454	0.0951936	0.00682965	0.0539106	Odc1
ENSMUSG00000011254	569.238	-0.0687105	0.124089	0.505675	0.783958	Thg1l
ENSMUSG00000011256	1590.96	0.30431	0.115973	0.00280665	0.0277395	Adam19
ENSMUSG00000011257	9186.32	0.0887654	0.0983667	0.314638	0.631992	Pabpc4
ENSMUSG00000011263	9.26085	0.0784988	0.235189	0.0897713	0.3104	Exoc3l2
ENSMUSG00000011267	828.556	0.282975	0.134986	0.011937	0.080925	Zfp296
ENSMUSG00000011305	17.9692	-0.159888	0.29034	0.0515754	0.216688	Plin5
ENSMUSG00000011306	1130.47	-0.0666976	0.108567	0.47912	0.766787	Sugp1
ENSMUSG00000011349	15.3434	-0.0338106	0.214381	0.557898	0.817249	Dmrtc2
ENSMUSG00000011350	0.118166	0.00271869	0.219729	0.792822	NA	Gm5893
ENSMUSG00000011382	234.032	-0.125354	0.16286	0.281781	0.597617	Dhdh
ENSMUSG00000011427	215.737	0.245664	0.196987	0.0671805	0.258188	Zfp790
ENSMUSG00000011463	0	NA	NA	NA	NA	Cpb1
ENSMUSG00000011486	7.3049	-0.00278386	0.214578	0.947207	NA	Slc25a41
ENSMUSG00000011589	195.13	0.0244284	0.155175	0.825518	0.94244	Fsd1
ENSMUSG00000011632	0.847435	0.000618261	0.219266	0.952279	NA	Pinlyp
ENSMUSG00000011658	291.545	-0.0153794	0.14583	0.886067	0.962948	Fuz
ENSMUSG00000011751	691.229	0.0121142	0.126812	0.914727	0.97332	Sptbn4
ENSMUSG00000011752	12715.6	-0.395923	0.113868	0.000102314	0.00195698	Pgam1
ENSMUSG00000011831	1281.03	0.0996718	0.111517	0.297212	0.61361	Evi5
ENSMUSG00000011832	94.1122	-0.0921517	0.190696	0.403306	0.711395	Evi5l
ENSMUSG00000011837	327.731	-0.345534	0.174131	0.0103975	0.0731092	Snapc2
ENSMUSG00000011877	1932.51	-0.371817	0.110701	0.000183823	0.00317708	Git1
ENSMUSG00000011884	835.893	0.108838	0.120287	0.280798	0.597071	Gltp
ENSMUSG00000011958	483.117	-0.106266	0.137118	0.327198	0.6439	Bnip2
ENSMUSG00000011960	1840.01	-0.189616	0.108246	0.0449503	0.198373	Ccnt1
ENSMUSG00000012017	8.33003	0.0118559	0.214108	0.814066	0.938418	Scarf2
ENSMUSG00000012042	0.248117	0.00332153	0.219722	0.797021	NA	4930579F01Rik
ENSMUSG00000012076	423.639	-0.011588	0.133129	0.910074	0.971304	Brms1l
ENSMUSG00000012114	918.131	-0.216839	0.121234	0.0344122	0.166428	Med15
ENSMUSG00000012117	360.612	-0.0877073	0.137908	0.418538	0.722992	Dhdds
ENSMUSG00000012123	476.853	0.190661	0.14591	0.0966136	0.324512	Crybg2
ENSMUSG00000012126	212.915	0.178048	0.196259	0.156629	0.433881	Ubxn11
ENSMUSG00000012187	0.553262	0.00342008	0.219656	0.729791	NA	Mogat1
ENSMUSG00000012211	1.43804	-0.00219717	0.218521	0.923026	NA	Tex22
ENSMUSG00000012282	16.5586	1.83393	0.886969	0.00102602	0.0126211	Wnt8a
ENSMUSG00000012296	972.825	0.0333797	0.110417	0.7473	0.913719	Tjap1
ENSMUSG00000012350	5.01053	0.0662128	0.232364	0.0455096	NA	Ehf
ENSMUSG00000012396	7205.69	-0.0787905	0.0901286	0.340551	0.657995	Nanog
ENSMUSG00000012405	15004.1	-0.00243894	0.0932502	0.970247	0.992478	Rpl15
ENSMUSG00000012422	768.749	0.099601	0.120511	0.33021	0.647089	Tmem167
ENSMUSG00000012428	2.73532	-0.0306537	0.221262	0.267433	NA	Steap4
ENSMUSG00000012429	326.032	-0.261131	0.167517	0.0397322	0.182806	Mplkip
ENSMUSG00000012443	4287.46	-0.147703	0.0993062	0.0947079	0.320373	Kif11
ENSMUSG00000012483	558.099	-0.105912	0.127533	0.30983	0.627588	Rpa3
ENSMUSG00000012519	14.2431	0.0489246	0.217879	0.419808	0.723502	Mlkl
ENSMUSG00000012520	0.248117	0.00332153	0.219722	0.797021	NA	Phox2b
ENSMUSG00000012535	5047.12	-0.0489182	0.0907812	0.553127	0.814684	Tnpo3
ENSMUSG00000012609	632.955	0.0735047	0.12129	0.469358	0.75922	Ttll5
ENSMUSG00000012640	370.595	0.0677229	0.139139	0.533537	0.802766	Zfp715
ENSMUSG00000012705	6.14939	0.0542516	0.225667	0.186969	NA	Retn
ENSMUSG00000012777	0.349847	-0.000144853	0.219672	0.983685	NA	Acp4
ENSMUSG00000012819	52.4401	0.0545627	0.19675	0.576583	0.826428	Cdh23
ENSMUSG00000012848	11962.2	0.0342774	0.0962338	0.690891	0.884188	Rps5
ENSMUSG00000012889	2.2995	0.017012	0.219405	0.449886	NA	Podnl1
ENSMUSG00000013033	2245.89	-0.197798	0.133898	0.0687163	0.261359	Adgrl1
ENSMUSG00000013076	609.58	0.327282	0.142007	0.0056127	0.0470422	Amotl1
ENSMUSG00000013083	0	NA	NA	NA	NA	2200002J24Rik
ENSMUSG00000013089	9573.69	0.0500527	0.0918986	0.548708	0.812106	Etv5
ENSMUSG00000013091	0	NA	NA	NA	NA	Tmem190
ENSMUSG00000013150	125.391	-0.194519	0.213115	0.132322	0.390244	Gfod2
ENSMUSG00000013155	268.778	-0.156253	0.16397	0.188491	0.481144	Enkd1
ENSMUSG00000013158	4.75937	-0.037923	0.221308	0.302594	NA	4933405L10Rik
ENSMUSG00000013160	1418.84	-0.246235	0.128685	0.0221244	0.123749	Atp6v0d1
ENSMUSG00000013236	1598.32	0.231143	0.117944	0.0228859	0.12642	Ptprs
ENSMUSG00000013275	1086.07	-0.229384	0.121921	0.0263968	0.139088	Slc41a1
ENSMUSG00000013338	2.07628	0.0129818	0.219181	0.513839	NA	Fer1l4
ENSMUSG00000013353	0.087928	-0.00307611	0.219727	0.862686	NA	4931406B18Rik
ENSMUSG00000013367	23.721	-0.131841	0.259079	0.0986788	0.328706	Iglon5
ENSMUSG00000013415	18078.2	0.0720941	0.0977873	0.410107	0.71637	Igf2bp1
ENSMUSG00000013418	19.9246	-0.0325288	0.210421	0.639666	0.859866	B4galnt2
ENSMUSG00000013419	89.0995	0.0196773	0.177216	0.852383	0.953012	Zfp651
ENSMUSG00000013465	1129.91	-0.19635	0.117279	0.0497583	0.211742	Nelfb
ENSMUSG00000013483	6.65078	-0.025287	0.217742	0.524938	NA	Card14
ENSMUSG00000013495	107.339	-0.108877	0.188161	0.34305	0.66107	Tmem175
ENSMUSG00000013523	29.6722	0.046563	0.207299	0.568218	0.82176	Bcas1
ENSMUSG00000013539	153.128	-0.208633	0.204512	0.111224	0.354295	Tango2
ENSMUSG00000013562	0.236333	0.00306098	0.219745	0.714909	NA	4833413E03Rik
ENSMUSG00000013584	31.1563	0.0179009	0.202394	0.822841	0.942073	Aldh1a2
ENSMUSG00000013593	3253.51	0.104062	0.0977461	0.238149	0.547045	Ndufs2
ENSMUSG00000013611	19.1749	-0.174304	0.309907	0.0333451	0.163078	Snx31
ENSMUSG00000013622	248.207	0.0566277	0.148153	0.60945	0.845501	Atraid
ENSMUSG00000013629	9254.14	0.063128	0.090356	0.441692	0.739017	Cad
ENSMUSG00000013643	0	NA	NA	NA	NA	Lypd8
ENSMUSG00000013646	738.985	-0.161707	0.131467	0.130574	0.38709	Sh3bp5l
ENSMUSG00000013653	0	NA	NA	NA	NA	1810065E05Rik
ENSMUSG00000013662	1121.7	0.153554	0.114436	0.117632	0.364804	Atad1
ENSMUSG00000013663	1895.75	-0.459876	0.119539	2.36827e-05	0.000554999	Pten
ENSMUSG00000013668	0	NA	NA	NA	NA	4933402N03Rik
ENSMUSG00000013698	682.747	0.179259	0.137052	0.105613	0.342889	Pea15a
ENSMUSG00000013701	2178.75	0.0279662	0.103893	0.758886	0.919193	Timm23
ENSMUSG00000013707	6.79557	0.0508356	0.223772	0.242013	NA	Tnfaip8l2
ENSMUSG00000013736	730.136	0.271292	0.142263	0.0194848	0.113591	Trnt1
ENSMUSG00000013766	123.948	-0.516298	0.315768	0.00793047	0.0598857	Ly6g6e
ENSMUSG00000013787	3363.69	-0.0969539	0.0959064	0.259657	0.572957	Ehmt2
ENSMUSG00000013822	497.545	-0.036872	0.124653	0.718213	0.90001	Elof1
ENSMUSG00000013833	557.428	-0.219648	0.139232	0.0511445	0.215754	Med16
ENSMUSG00000013846	6.94939	0.00390029	0.215078	0.929338	NA	St3gal1
ENSMUSG00000013858	1292.21	-0.0738017	0.112418	0.442931	0.739767	Tmem259
ENSMUSG00000013878	158.675	-0.00479482	0.158423	0.964383	0.990054	Rnf170
ENSMUSG00000013921	305.763	-0.357339	0.183412	0.0102834	0.0726155	Clip3
ENSMUSG00000013928	0.979915	-0.000151539	0.219197	0.989425	NA	Thap8
ENSMUSG00000013936	1.48464	-0.00168962	0.219208	0.906934	NA	Myl2
ENSMUSG00000013973	939.761	0.0276431	0.109133	0.764047	0.920523	Dedd
ENSMUSG00000013974	0.565167	0.00200571	0.219558	0.886695	NA	Mcemp1
ENSMUSG00000013997	561.003	-0.10229	0.128625	0.32895	0.645762	Nit1
ENSMUSG00000014030	6.43834	0.020081	0.2168	0.623718	NA	Pax5
ENSMUSG00000014039	443.408	-0.134939	0.143561	0.227225	0.533707	Prdm15
ENSMUSG00000014074	846.489	-0.411251	0.135481	0.00045624	0.00662148	Rnf168
ENSMUSG00000014075	121.689	0.183582	0.210948	0.150486	0.423145	Tctex1d2
ENSMUSG00000014077	835.848	0.105508	0.1158	0.281622	0.597592	Chp1
ENSMUSG00000014104	0	NA	NA	NA	NA	Sval2
ENSMUSG00000014158	24.5733	0.00878853	0.203561	0.909811	0.97115	Trpv4
ENSMUSG00000014164	21.6528	0.00227555	0.204931	0.981761	0.995659	Klhl3
ENSMUSG00000014177	308.361	0.138822	0.153009	0.22659	0.532746	Tvp23b
ENSMUSG00000014195	3753.31	0.0103241	0.0971962	0.907194	0.970225	Dnajc7
ENSMUSG00000014198	12.9561	0.0651413	0.223583	0.300653	0.617388	Zfp385c
ENSMUSG00000014226	5004.66	-0.030069	0.0906622	0.726422	0.903727	Cacybp
ENSMUSG00000014232	239.139	-0.125966	0.158898	0.27723	0.592889	Cluap1
ENSMUSG00000014243	153.873	0.0586563	0.163385	0.599815	0.840167	Zswim7
ENSMUSG00000014245	323.856	-0.153362	0.152187	0.183543	0.473822	Pigl
ENSMUSG00000014294	404.251	-0.0797455	0.136713	0.458718	0.752328	Ndufa2
ENSMUSG00000014301	273.297	0.0525234	0.148358	0.635077	0.857338	Pam16
ENSMUSG00000014303	859.119	-0.0847163	0.12108	0.398689	0.708453	Glis2
ENSMUSG00000014313	2880.52	0.0195885	0.0989061	0.825127	0.942344	Cox6c
ENSMUSG00000014329	40.4921	-0.0312321	0.19698	0.726559	0.903791	Bicc1
ENSMUSG00000014349	2972.24	0.0225059	0.0982807	0.814495	0.938509	Ube2z
ENSMUSG00000014351	1.23571	-0.0118476	0.219428	0.51523	NA	Gip
ENSMUSG00000014353	418.204	0.0696072	0.134678	0.516782	0.790531	Tmem87b
ENSMUSG00000014355	4187.15	-0.0163292	0.0948862	0.842505	0.950705	Anapc1
ENSMUSG00000014361	82.9706	-0.436994	0.444167	0.0185794	0.109667	Mertk
ENSMUSG00000014402	984.861	-0.0755956	0.110635	0.426808	0.728815	Tsg101
ENSMUSG00000014418	524.198	0.0530839	0.126464	0.610352	0.846103	Hps5
ENSMUSG00000014426	1640.46	-0.376424	0.12054	0.000399895	0.00597136	Map3k4
ENSMUSG00000014444	3667.57	0.172335	0.106433	0.0660211	0.255642	Piezo1
ENSMUSG00000014453	0	NA	NA	NA	NA	Blk
ENSMUSG00000014470	180.189	-0.186525	0.189945	0.141213	0.407138	Rnf166
ENSMUSG00000014496	1802.45	-0.203279	0.107981	0.0314652	0.156006	Ankrd28
ENSMUSG00000014498	1095.32	0.676897	0.139149	1.02248e-07	4.83341e-06	Ankrd52
ENSMUSG00000014503	2.14094	0.0116614	0.218892	0.590729	NA	Pkd2l2
ENSMUSG00000014504	676.604	-0.0578709	0.120721	0.563896	0.819605	Srp19
ENSMUSG00000014529	0	NA	NA	NA	NA	Tmbim7
ENSMUSG00000014542	0	NA	NA	NA	NA	Clec4f
ENSMUSG00000014543	0	NA	NA	NA	NA	Klra17
ENSMUSG00000014547	86.7624	-0.174966	0.228874	0.156787	0.434149	Wdfy2
ENSMUSG00000014550	762.221	0.122147	0.124016	0.236216	0.545367	Rbsn
ENSMUSG00000014551	502.263	0.0381168	0.123811	0.710656	0.895743	Mrps25
ENSMUSG00000014554	221.12	-0.12524	0.162127	0.282469	0.597759	Dguok
ENSMUSG00000014592	301.244	-0.0350621	0.142356	0.745438	0.913108	Camta1
ENSMUSG00000014599	6.82584	0.114729	0.262735	0.0105734	NA	Csf1
ENSMUSG00000014601	902.139	-0.164941	0.122825	0.108882	0.349391	Strip1
ENSMUSG00000014602	86.7363	0.0798084	0.197977	0.436657	0.735984	Kif1a
ENSMUSG00000014603	0.912335	0.00427922	0.219142	0.813538	NA	Alx3
ENSMUSG00000014606	927.603	-0.104424	0.114887	0.285846	0.601848	Slc25a11
ENSMUSG00000014609	1.22159	0.0128017	0.219778	0.409034	NA	Chrne
ENSMUSG00000014633	178.934	-0.00860146	0.154513	0.935669	0.98016	Cmc2
ENSMUSG00000014668	1418.91	0.0778395	0.104381	0.397164	0.707556	Chfr
ENSMUSG00000014686	1.96839	0.00132492	0.218172	0.961276	NA	Ceacam16
ENSMUSG00000014704	0	NA	NA	NA	NA	Hoxa2
ENSMUSG00000014725	0.236333	0.00306098	0.219745	0.714909	NA	Adam28
ENSMUSG00000014747	0.231681	-0.00324204	0.219728	0.85865	NA	Ankrd53
ENSMUSG00000014748	579.037	-0.0310568	0.121395	0.758965	0.919193	Tex261
ENSMUSG00000014763	148.048	-0.359812	0.244142	0.0217569	0.122189	Fam120b
ENSMUSG00000014767	793.204	-0.16592	0.123337	0.108593	0.348685	Tbp
ENSMUSG00000014769	2599.25	-0.0786243	0.102811	0.381773	0.694648	Psmb1
ENSMUSG00000014771	628.145	-0.113234	0.123988	0.271333	0.586728	Pdcd2
ENSMUSG00000014773	103.25	1.23798	0.37895	3.50104e-05	0.000767215	Dll1
ENSMUSG00000014776	8.06129	-0.00287745	0.213851	0.951109	0.985282	Nol3
ENSMUSG00000014778	263.34	-0.154037	0.164308	0.193962	0.487558	Fhod1
ENSMUSG00000014782	12.4208	0.0157574	0.211702	0.79216	0.932367	Plekhg4
ENSMUSG00000014786	158.747	-0.523027	0.267922	0.0045152	0.0398634	Slc9a5
ENSMUSG00000014791	95.8363	0.0314523	0.183066	0.760092	0.919644	Elmo3
ENSMUSG00000014813	3.34801	-0.0587195	0.230897	0.00679758	NA	Stc1
ENSMUSG00000014837	154.936	-0.0643387	0.16958	0.562069	0.818251	4931428F04Rik
ENSMUSG00000014846	52.0637	-0.067456	0.201606	0.485229	0.770953	Tppp3
ENSMUSG00000014850	1020.3	-0.136618	0.114044	0.160977	0.440735	Msh3
ENSMUSG00000014852	0.979915	-0.000151539	0.219197	0.989425	NA	Adamts13
ENSMUSG00000014856	243.427	0.0331255	0.147055	0.763284	0.920335	Tmem208
ENSMUSG00000014859	2652.35	-0.131797	0.0981441	0.132375	0.39033	E2f4
ENSMUSG00000014867	1148.66	-0.105132	0.119869	0.294788	0.611339	Surf4
ENSMUSG00000014873	528.878	-0.70513	0.164905	1.59304e-06	5.57226e-05	Surf2
ENSMUSG00000014905	212.275	0.231841	0.202765	0.082568	0.294395	Dnajb9
ENSMUSG00000014907	1271.31	0.0443376	0.108467	0.640266	0.860186	Naf1
ENSMUSG00000014932	1219.63	-0.0552753	0.112553	0.557928	0.817249	Yes1
ENSMUSG00000014956	3281.36	-0.0462145	0.110754	0.622625	0.85199	Ppp1cb
ENSMUSG00000014959	1426.5	-0.0120579	0.107862	0.895077	0.966161	Gorasp2
ENSMUSG00000014980	419.5	-0.0419793	0.131831	0.688103	0.882601	Tsen15
ENSMUSG00000015001	3.63883	0.0572859	0.229436	0.0384913	NA	Oc90
ENSMUSG00000015002	1256.13	-0.223399	0.130912	0.0392317	0.181358	Efr3a
ENSMUSG00000015013	230.12	-0.0531795	0.152142	0.629886	0.854778	Trappc2l
ENSMUSG00000015016	188.402	-0.149022	0.177043	0.216731	0.518835	Acsf3
ENSMUSG00000015023	1290.63	0.13787	0.110403	0.15017	0.422862	Ddx19a
ENSMUSG00000015027	121.59	-0.199324	0.224248	0.124652	0.377377	Galns
ENSMUSG00000015053	53.8597	2.82226	0.454949	2.81312e-11	3.39001e-09	Gata2
ENSMUSG00000015083	20.6013	-0.0902859	0.229845	0.237378	0.546653	C8g
ENSMUSG00000015085	4.98134	-0.0412746	0.222664	0.219675	NA	Entpd2
ENSMUSG00000015087	1100.27	-0.453851	0.13255	0.000101034	0.00193473	Rabl6
ENSMUSG00000015090	3.35163	0.00334408	0.217226	0.920333	NA	Ptgds
ENSMUSG00000015092	1288.35	-3.97664e-05	0.106254	0.996492	0.9988	Edf1
ENSMUSG00000015093	2.91285	0.0213804	0.21992	0.318028	NA	Clic3
ENSMUSG00000015094	226.181	-0.0441125	0.150587	0.685884	0.881205	Npdc1
ENSMUSG00000015095	386.837	-0.0378881	0.131236	0.721577	0.901845	Fbxw5
ENSMUSG00000015112	2464.25	-0.260913	0.116258	0.0094353	0.0681095	Slc25a13
ENSMUSG00000015120	4095.96	-0.0401008	0.0925607	0.631177	0.855742	Ube2i
ENSMUSG00000015126	441.127	-0.0970239	0.137734	0.370412	0.685895	Tsr3
ENSMUSG00000015127	483.715	0.35824	0.159947	0.00539308	0.0455479	Unkl
ENSMUSG00000015133	39.5031	0.103329	0.223244	0.277285	0.592889	Lrrk1
ENSMUSG00000015134	191.976	0.84691	0.255436	5.2835e-05	0.00109543	Aldh1a3
ENSMUSG00000015143	5871.01	-0.296446	0.105787	0.00166611	0.0185753	Actn1
ENSMUSG00000015149	280.948	-1.3614	0.190017	4.54672e-14	1.1754e-11	Sirt2
ENSMUSG00000015165	11134.1	-0.0743193	0.0877334	0.352004	0.669608	Hnrnpl
ENSMUSG00000015176	5272.5	-0.197073	0.0950272	0.0215894	0.121496	Nolc1
ENSMUSG00000015189	152.261	-0.136931	0.182846	0.253627	0.565841	Casd1
ENSMUSG00000015202	413.191	-0.123809	0.139812	0.260467	0.5738	Cnksr3
ENSMUSG00000015214	153.378	0.107399	0.17398	0.356456	0.672547	Mtmr1
ENSMUSG00000015217	313.293	-0.0645134	0.142092	0.553403	0.814709	Hmgb3
ENSMUSG00000015222	107.185	-0.345725	0.281823	0.0317737	0.157206	Map2
ENSMUSG00000015224	2.82668	-0.000326758	0.218721	0.980913	NA	Cyp2j9
ENSMUSG00000015242	0	NA	NA	NA	NA	Nipsnap3a
ENSMUSG00000015243	1087.53	-0.0365378	0.114305	0.706613	0.893212	Abca1
ENSMUSG00000015247	363.864	-0.108927	0.13987	0.322109	0.639563	Nipsnap3b
ENSMUSG00000015289	392.964	0.141774	0.142511	0.205108	0.503488	Lage3
ENSMUSG00000015290	278.712	0.140765	0.161716	0.231272	0.538111	Ubl4a
ENSMUSG00000015291	1038.07	0.0707728	0.124073	0.489897	0.773411	Gdi1
ENSMUSG00000015305	444.506	0.29197	0.163701	0.0214941	0.121042	Sash1
ENSMUSG00000015312	232.826	1.07028	0.253061	1.06858e-06	3.97297e-05	Gadd45b
ENSMUSG00000015314	0.650341	-0.00698764	0.219834	0.61354	NA	Slamf6
ENSMUSG00000015316	28.4807	0.161743	0.278055	0.088668	0.307376	Slamf1
ENSMUSG00000015335	363.821	-0.0543108	0.136239	0.611386	0.846511	Zdhhc12
ENSMUSG00000015337	145.811	-0.139618	0.187746	0.245044	0.554769	Endog
ENSMUSG00000015340	1.30898	0.00944109	0.219592	0.564993	NA	Cybb
ENSMUSG00000015341	1376.72	0.00156601	0.102236	0.994473	0.998196	Golga7
ENSMUSG00000015342	66.0493	0.792372	0.413206	0.00252251	0.0256357	Xk
ENSMUSG00000015354	359.473	-0.0269858	0.142757	0.80197	0.934144	Pcolce2
ENSMUSG00000015355	0.248117	0.00332153	0.219722	0.797021	NA	Cd48
ENSMUSG00000015357	813.233	-0.0877922	0.114889	0.371645	0.687199	Clpx
ENSMUSG00000015363	359.306	-0.0469796	0.13654	0.659961	0.869975	Trabd
ENSMUSG00000015365	83.5521	0.427314	0.350965	0.0198192	0.114654	Mov10l1
ENSMUSG00000015377	291.545	0.00652972	0.163689	0.95305	0.986068	Dennd6b
ENSMUSG00000015396	1.79633	0.00377301	0.218485	0.869972	NA	Cd83
ENSMUSG00000015401	0	NA	NA	NA	NA	Cltrn
ENSMUSG00000015405	0.118166	0.00271869	0.219729	0.792822	NA	Ace2
ENSMUSG00000015437	0	NA	NA	NA	NA	Gzmb
ENSMUSG00000015441	0	NA	NA	NA	NA	Gzmf
ENSMUSG00000015443	0	NA	NA	NA	NA	Gzmn
ENSMUSG00000015451	30.6082	0.0759016	0.218263	0.352269	0.669608	C4a
ENSMUSG00000015452	13.2948	0.00127734	0.210711	0.986767	0.996829	Ager
ENSMUSG00000015461	1118.52	0.0792934	0.107839	0.398558	0.708434	Atf6b
ENSMUSG00000015467	7.75434	0.0280977	0.216626	0.564172	0.819871	Egfl8
ENSMUSG00000015468	381.923	-0.282547	0.200823	0.0402557	0.184394	Notch4
ENSMUSG00000015474	138.239	-0.00932091	0.165526	0.930171	0.977772	Ppt2
ENSMUSG00000015476	0.690694	0.00657941	0.219677	0.60168	NA	Prrt1
ENSMUSG00000015478	586.695	-0.141104	0.12851	0.181688	0.471531	Rnf5
ENSMUSG00000015484	1.56089	0.0150121	0.219511	0.457499	NA	Fam163a
ENSMUSG00000015488	164.713	0.0836056	0.16624	0.463353	0.755523	Cacfd1
ENSMUSG00000015501	56.9114	0.566501	0.467261	0.0113097	0.077961	Hivep2
ENSMUSG00000015519	0	NA	NA	NA	NA	2310057J18Rik
ENSMUSG00000015522	1874.38	-0.108296	0.101016	0.219234	0.521979	Arnt
ENSMUSG00000015533	0.572378	0.0053927	0.219661	0.705343	NA	Itga2
ENSMUSG00000015536	240.151	-0.0431538	0.146795	0.691941	0.88478	Mocs2
ENSMUSG00000015542	106.901	-0.0659266	0.178062	0.547387	0.811485	Nat9
ENSMUSG00000015568	78.1516	-1.07611	0.350221	0.000104778	0.00199515	Lpl
ENSMUSG00000015575	535.852	0.203516	0.138573	0.0704069	0.266076	Atp6v0e
ENSMUSG00000015579	1.73232	0.0197767	0.220029	0.383036	NA	Nkx2-5
ENSMUSG00000015597	616.965	-0.699009	0.143549	1.09792e-07	5.14593e-06	Zfp318
ENSMUSG00000015599	25.343	0.0449777	0.210653	0.544792	0.810159	Ttbk1
ENSMUSG00000015605	656.507	-0.111961	0.123094	0.276161	0.592103	Srf
ENSMUSG00000015619	109.325	1.82257	0.341331	2.76128e-09	2.11507e-07	Gata3
ENSMUSG00000015627	1.28963	-0.00935093	0.219296	0.555845	NA	Gata5
ENSMUSG00000015647	11082.8	0.159891	0.10187	0.0756741	0.278745	Lama5
ENSMUSG00000015652	127.39	-0.0795136	0.175764	0.477245	0.765197	Steap1
ENSMUSG00000015653	379.96	-0.105953	0.147231	0.341066	0.658638	Steap2
ENSMUSG00000015656	61540.5	-0.204968	0.118155	0.047532	0.205707	Hspa8
ENSMUSG00000015659	336.798	-0.208898	0.179019	0.0970533	0.325182	Serac1
ENSMUSG00000015665	0	NA	NA	NA	NA	Awat1
ENSMUSG00000015668	347.306	0.0286031	0.141441	0.792909	0.932588	Pdzd11
ENSMUSG00000015671	2424.23	0.0840193	0.0975619	0.334628	0.65188	Psma2
ENSMUSG00000015672	275.932	0.0945865	0.148659	0.397724	0.707991	Mrpl32
ENSMUSG00000015697	3395.16	0.00389673	0.0932555	0.967806	0.992029	Setdb1
ENSMUSG00000015702	16.8746	0.108183	0.245831	0.119455	0.367951	Anxa9
ENSMUSG00000015709	57.7879	-0.0539965	0.195665	0.579368	0.827959	Arnt2
ENSMUSG00000015711	1272.23	-0.160653	0.110458	0.0934671	0.318047	Prune1
ENSMUSG00000015714	573.289	0.235109	0.13959	0.0383887	0.178572	Cers2
ENSMUSG00000015721	0.419549	0.00601507	0.219799	0.579712	NA	Nlrp5
ENSMUSG00000015733	1873.38	0.0993474	0.110667	0.292984	0.609356	Capza2
ENSMUSG00000015745	65.7372	-0.694459	0.400842	0.0043254	0.0385373	Plekho1
ENSMUSG00000015747	262.183	-0.176074	0.166198	0.145302	0.41406	Vps45
ENSMUSG00000015748	2228.38	-0.214404	0.107725	0.0233043	0.128224	Prpf3
ENSMUSG00000015749	2656.97	-0.395205	0.110562	7.61393e-05	0.00151591	Anp32e
ENSMUSG00000015750	877.694	-0.147982	0.118096	0.137704	0.400336	Aph1a
ENSMUSG00000015755	1510.57	0.0918085	0.105897	0.322756	0.639563	Tab2
ENSMUSG00000015757	941.162	-0.0597527	0.112142	0.536755	0.804476	Ppil4
ENSMUSG00000015759	321.204	-0.179407	0.171053	0.14114	0.407106	Cnih1
ENSMUSG00000015766	504.712	0.0550281	0.125123	0.592785	0.836685	Eps8
ENSMUSG00000015776	609.167	-0.0319935	0.120766	0.748389	0.914536	Med22
ENSMUSG00000015787	1.67138	0.0287178	0.221929	0.13819	NA	Abo
ENSMUSG00000015790	354.869	-0.350368	0.175334	0.0096756	0.0693835	Surf1
ENSMUSG00000015804	576.877	0.241697	0.138326	0.0318235	0.157358	Med28
ENSMUSG00000015806	1282.15	-0.167236	0.111263	0.0825789	0.294395	Qdpr
ENSMUSG00000015812	3.18809	0.0229078	0.219529	0.457254	NA	Gnrh1
ENSMUSG00000015829	0	NA	NA	NA	NA	Tnr
ENSMUSG00000015837	2732.37	0.145175	0.105526	0.117438	0.364572	Sqstm1
ENSMUSG00000015839	2223.11	-0.209067	0.104767	0.0238613	0.130163	Nfe2l2
ENSMUSG00000015843	13.3518	0.0293717	0.212716	0.638038	0.8588	Rxrg
ENSMUSG00000015846	368	0.290545	0.167797	0.0239152	0.130346	Rxra
ENSMUSG00000015850	49.4618	-0.308337	0.418286	0.0346513	0.167047	Adamtsl4
ENSMUSG00000015852	0.118166	0.00271869	0.219729	0.792822	NA	Fcrls
ENSMUSG00000015854	0	NA	NA	NA	NA	Cd5l
ENSMUSG00000015869	1580.5	-0.0658346	0.101383	0.468739	0.758983	Prpsap1
ENSMUSG00000015879	16.9601	-0.00924825	0.208036	0.887682	0.963695	Fam184b
ENSMUSG00000015880	2090.35	-0.114589	0.0999509	0.196419	0.491326	Ncapg
ENSMUSG00000015882	205.586	-0.288907	0.205915	0.0399153	0.183291	Lcorl
ENSMUSG00000015889	1536.91	-0.112681	0.109175	0.233279	0.540762	Lta4h
ENSMUSG00000015890	7.65431	0.00689788	0.214956	0.880066	NA	Amdhd1
ENSMUSG00000015932	4480.52	0.373261	0.119184	0.000369115	0.00559616	Dstn
ENSMUSG00000015937	2831.91	-0.107165	0.100728	0.231056	0.538021	Macroh2a1
ENSMUSG00000015942	98.5183	-0.800834	0.31668	0.000667365	0.00901351	Gtf2ird2
ENSMUSG00000015943	248.99	-0.016921	0.146711	0.87535	0.959274	Bola1
ENSMUSG00000015944	222.9	-0.293018	0.199365	0.0354807	0.169636	Castor2
ENSMUSG00000015947	0.118166	0.00271869	0.219729	0.792822	NA	Fcgr1
ENSMUSG00000015950	3.18214	0.0146994	0.217994	0.650338	NA	Ncf1
ENSMUSG00000015957	31.2569	-0.0455583	0.207658	0.566983	0.821143	Wnt11
ENSMUSG00000015961	4416.53	-0.0839785	0.105255	0.360514	0.675614	Adss
ENSMUSG00000015962	0.118166	0.00271869	0.219729	0.792822	NA	1700016C15Rik
ENSMUSG00000015966	3.11348	0.04765	0.226927	0.0139647	NA	Il17rb
ENSMUSG00000015968	3.65536	0.00814976	0.217537	0.790499	NA	Cacna1d
ENSMUSG00000015970	24.7051	4.49305	0.848256	1.36596e-08	8.59308e-07	Chdh
ENSMUSG00000015971	670.202	-0.0450476	0.12383	0.658001	0.868935	Actr8
ENSMUSG00000015980	46.4709	0.101913	0.217349	0.306247	0.624167	Lrrc27
ENSMUSG00000015981	7.59272	-0.00677901	0.214722	0.880315	NA	Stk32c
ENSMUSG00000015994	945.284	0.0763868	0.12461	0.457207	0.751191	Fnta
ENSMUSG00000016018	3429.55	-0.0461959	0.0945645	0.590662	0.835242	Mtrex
ENSMUSG00000016024	3.41599	0.0372162	0.222682	0.160441	NA	Lbp
ENSMUSG00000016028	934.959	-0.72994	0.144142	3.45347e-08	1.88143e-06	Celsr1
ENSMUSG00000016087	0.183217	0.00271988	0.219722	0.798534	NA	Fli1
ENSMUSG00000016128	42.8092	0.126173	0.234577	0.205996	0.504333	Stard13
ENSMUSG00000016150	13.987	-0.0799871	0.230683	0.205276	0.503584	Tenm1
ENSMUSG00000016179	0.717995	0.00172454	0.219532	0.906429	NA	Camk1g
ENSMUSG00000016181	1078.46	0.0878331	0.110301	0.358487	0.674149	Utp25
ENSMUSG00000016194	0.271145	-6.41678e-05	0.219656	0.966618	NA	Hsd11b1
ENSMUSG00000016200	471.414	-0.135987	0.137478	0.213338	0.51438	Syt14
ENSMUSG00000016206	7.39352	0.00597212	0.215059	0.89088	NA	H2-M3
ENSMUSG00000016239	50.1404	0.156208	0.248149	0.1559	0.432634	Lonrf3
ENSMUSG00000016252	761.416	-0.0843802	0.119866	0.402611	0.711203	Atp5e
ENSMUSG00000016253	1547.12	-0.245	0.11748	0.0155953	0.0974047	Nelfcd
ENSMUSG00000016255	2.96321	0.0189404	0.218736	0.539285	NA	Tubb1
ENSMUSG00000016256	999.344	-0.220932	0.139045	0.0486336	0.208673	Ctsz
ENSMUSG00000016257	891.487	0.0592097	0.11326	0.543495	0.809599	Prelid3b
ENSMUSG00000016262	27.5459	0.0394113	0.206801	0.618956	0.850483	Sertad4
ENSMUSG00000016283	0	NA	NA	NA	NA	H2-M2
ENSMUSG00000016308	452.332	0.124041	0.141038	0.264655	0.578965	Ube2a
ENSMUSG00000016319	4428.8	-0.944584	0.100136	2.78341e-22	2.09325e-19	Slc25a5
ENSMUSG00000016327	0	NA	NA	NA	NA	Atp1b4
ENSMUSG00000016344	959.251	-0.167701	0.119044	0.0959086	0.323245	Ppdpf
ENSMUSG00000016346	92.3736	-0.327726	0.303441	0.0390765	0.180963	Kcnq2
ENSMUSG00000016349	5.94106	0.0336448	0.21934	0.417386	NA	Eef1a2
ENSMUSG00000016356	46.5779	0.0255136	0.195522	0.781591	0.927782	Col20a1
ENSMUSG00000016382	514.776	-0.331753	0.156425	0.00828574	0.0618905	Pls3
ENSMUSG00000016386	93.0012	0.0186451	0.180525	0.859239	0.955097	Mpped2
ENSMUSG00000016409	430.798	-0.046508	0.129972	0.657092	0.868836	Nkap
ENSMUSG00000016427	377.845	-0.0979799	0.143478	0.374094	0.68855	Ndufa1
ENSMUSG00000016458	57.7015	0.465045	0.548809	0.016978	0.103121	Wt1
ENSMUSG00000016477	945.264	-0.145337	0.121775	0.154132	0.42953	E2f3
ENSMUSG00000016481	424.375	-0.0467639	0.131905	0.659347	0.869512	Cr1l
ENSMUSG00000016487	1003.01	-0.327428	0.130173	0.00316601	0.0303736	Ppfibp1
ENSMUSG00000016493	5.60855	0.000576303	0.215668	0.99184	NA	Cd46
ENSMUSG00000016494	25.4956	-0.0157627	0.203428	0.839002	0.948629	Cd34
ENSMUSG00000016495	116.193	0.0245605	0.169437	0.822984	0.942172	Plgrkt
ENSMUSG00000016496	10.2956	0.0163609	0.213171	0.767628	0.922468	Cd274
ENSMUSG00000016498	0.248117	0.00332153	0.219722	0.797021	NA	Pdcd1lg2
ENSMUSG00000016503	1102.97	0.0842653	0.112771	0.383259	0.696083	Gtf3a
ENSMUSG00000016510	119.167	0.0156789	0.167602	0.886858	0.963305	Mtif3
ENSMUSG00000016520	565.133	0.227655	0.141737	0.0462907	0.202186	Lnx2
ENSMUSG00000016524	0	NA	NA	NA	NA	Il19
ENSMUSG00000016526	1856.22	0.229967	0.121568	0.0258673	0.137233	Dyrk3
ENSMUSG00000016528	499.827	-0.115282	0.132483	0.271666	0.586855	Mapkapk2
ENSMUSG00000016529	9.37773	2.54572	1.55553	0.00164013	0.0183351	Il10
ENSMUSG00000016534	904.881	-0.0557183	0.110984	0.569931	0.822404	Lamp2
ENSMUSG00000016541	4592.49	0.104974	0.109749	0.267302	0.582292	Atxn10
ENSMUSG00000016552	354.341	-0.0550938	0.140508	0.610625	0.84613	Foxred2
ENSMUSG00000016554	6582.02	0.0688693	0.0948571	0.42491	0.727313	Eif3d
ENSMUSG00000016559	6596.37	-6.77076e-05	0.0913398	0.992015	0.997564	H3f3b
ENSMUSG00000016619	2549.26	-0.13365	0.103755	0.142219	0.409291	Nup50
ENSMUSG00000016624	143.275	-0.0640069	0.16985	0.563415	0.81949	Phf21b
ENSMUSG00000016626	2.22461	0.0292883	0.22168	0.197539	NA	Nlrp14
ENSMUSG00000016637	249.371	-0.263683	0.188939	0.0484835	0.208353	Ift27
ENSMUSG00000016664	1720.51	-0.0693463	0.110469	0.471253	0.760771	Pacsin2
ENSMUSG00000016756	21.1073	0.0432695	0.212757	0.530261	0.800325	Cmah
ENSMUSG00000016757	1311.44	0.000426474	0.105363	0.998684	0.999167	Ttll12
ENSMUSG00000016758	8.91825	0.00599062	0.214002	0.901387	0.968092	Bik
ENSMUSG00000016763	13.0103	0.0403465	0.216065	0.49483	0.776799	Scube1
ENSMUSG00000016831	733.215	-0.311562	0.144229	0.00850743	0.063119	Tox4
ENSMUSG00000016833	265.359	-0.0345604	0.143409	0.749951	0.914853	Mrps18c
ENSMUSG00000016918	564.255	-0.179768	0.136109	0.103408	0.338386	Sulf1
ENSMUSG00000016921	4972.5	-0.115038	0.0994835	0.185519	0.47634	Srsf6
ENSMUSG00000016933	1820.83	-0.18317	0.12127	0.0729125	0.272434	Plcg1
ENSMUSG00000016940	232.149	-0.15279	0.167737	0.201323	0.498682	Kctd2
ENSMUSG00000016942	4.97017	0.077783	0.238192	0.0270916	NA	Tmprss6
ENSMUSG00000016946	1094.4	-0.0856174	0.109702	0.361653	0.676796	Kctd5
ENSMUSG00000016982	6.00182	-0.0282498	0.218251	0.489274	NA	Pom121l2
ENSMUSG00000016984	1069.06	-0.0384166	0.107498	0.707365	0.893727	Etaa1
ENSMUSG00000016995	4.18738	-0.0115749	0.217092	0.750777	NA	Matn4
ENSMUSG00000016998	0	NA	NA	NA	NA	Svs4
ENSMUSG00000017000	0	NA	NA	NA	NA	Svs6
ENSMUSG00000017002	1.28598	0.0194636	0.220484	0.257804	NA	Slpi
ENSMUSG00000017003	0	NA	NA	NA	NA	Svs3a
ENSMUSG00000017004	0	NA	NA	NA	NA	Svs5
ENSMUSG00000017007	3.44531	-0.0181329	0.218873	0.501495	NA	Rbpjl
ENSMUSG00000017009	2960.32	0.199546	0.275678	0.0982149	0.327743	Sdc4
ENSMUSG00000017049	0	NA	NA	NA	NA	Ccdc70
ENSMUSG00000017057	54.1619	0.795221	0.463079	0.00363026	0.0336863	Il13ra1
ENSMUSG00000017064	0	NA	NA	NA	NA	Prl5a1
ENSMUSG00000017119	2894.68	-0.0499471	0.09823	0.575855	0.826034	Nbr1
ENSMUSG00000017132	76.3591	-0.13876	0.217433	0.228	0.534314	Cyth1
ENSMUSG00000017144	566.578	0.182241	0.142953	0.108468	0.348451	Rnd3
ENSMUSG00000017146	2816.31	-0.116807	0.0992419	0.18473	0.475157	Brca1
ENSMUSG00000017165	13.9144	1.23624	1.72841	0.00465454	0.040602	Gast
ENSMUSG00000017167	3.14415	0.0141523	0.218044	0.660012	NA	Cntnap1
ENSMUSG00000017176	409.415	-0.0937162	0.138721	0.387728	0.699331	Nt5c3b
ENSMUSG00000017188	389.022	0.0235478	0.130425	0.826712	0.9425	Coa3
ENSMUSG00000017195	2.17843	-0.00306871	0.21799	0.911085	NA	Zpbp2
ENSMUSG00000017204	9.99615	0.0142722	0.213814	0.779586	0.927372	Gsdma
ENSMUSG00000017210	1544.39	-0.225835	0.115566	0.0235771	0.129039	Med24
ENSMUSG00000017211	0	NA	NA	NA	NA	Gsdma2
ENSMUSG00000017221	4378.54	-0.0220528	0.100194	0.805157	0.934948	Psmd3
ENSMUSG00000017264	2554.1	-0.0794578	0.0967437	0.357717	0.673423	Exosc10
ENSMUSG00000017286	1621.59	-0.130768	0.106006	0.154792	0.430643	Glod4
ENSMUSG00000017288	517.25	-0.492614	0.155394	0.000221892	0.00368595	Vps53
ENSMUSG00000017291	3539.97	0.0767339	0.0981662	0.374012	0.688477	Taok1
ENSMUSG00000017299	314.419	-0.276738	0.17118	0.0322086	0.15893	Dnttip1
ENSMUSG00000017300	4.88672	0.00731612	0.21695	0.835178	NA	Tnnc2
ENSMUSG00000017307	216.922	0.0923021	0.156082	0.417133	0.721458	Acot8
ENSMUSG00000017309	0.468014	0.000113128	0.219682	0.954053	NA	Cd300lg
ENSMUSG00000017310	0	NA	NA	NA	NA	Spint4
ENSMUSG00000017311	0.370196	-0.000293518	0.219608	0.968321	NA	Pyy
ENSMUSG00000017314	55.5182	-0.441369	0.47242	0.0198454	0.114685	Mpp2
ENSMUSG00000017316	0	NA	NA	NA	NA	Ppy
ENSMUSG00000017344	0.301383	0.00576298	0.219778	0.647727	NA	Vtn
ENSMUSG00000017376	979.738	-0.781269	0.133094	3.56273e-10	3.36831e-08	Nlk
ENSMUSG00000017386	1301.36	-0.220536	0.120687	0.0318196	0.157358	Traf4
ENSMUSG00000017390	268.975	-0.946994	0.230934	2.24631e-06	7.42439e-05	Aldoc
ENSMUSG00000017400	51.7531	0.161643	0.253149	0.142515	0.409645	Stac2
ENSMUSG00000017404	10794.8	0.140453	0.098283	0.111954	0.355386	Rpl19
ENSMUSG00000017405	209.196	-0.0793129	0.165116	0.477453	0.765357	Nek8
ENSMUSG00000017412	0.838948	0.00889247	0.219928	0.419608	NA	Cacnb4
ENSMUSG00000017417	55.6156	-0.00354078	0.191892	0.968816	0.992253	Plxdc1
ENSMUSG00000017418	802.801	-0.312166	0.157432	0.0122639	0.0826503	Arl5b
ENSMUSG00000017421	4343.03	-0.0792875	0.0998977	0.363087	0.678482	Zfp207
ENSMUSG00000017428	4172.98	-0.0543456	0.0920536	0.515034	0.789499	Psmd11
ENSMUSG00000017446	19.3553	0.0220484	0.208538	0.752134	0.915677	C1qtnf1
ENSMUSG00000017453	888.527	0.214218	0.139885	0.0561998	0.229871	Pipox
ENSMUSG00000017466	30.6416	0.0574628	0.209229	0.495811	0.777191	Timp2
ENSMUSG00000017478	2649.68	-0.0938547	0.096655	0.275019	0.590704	Zc3h18
ENSMUSG00000017485	1025.89	-0.201311	0.121303	0.0496672	0.211626	Top2b
ENSMUSG00000017491	9.44821	0.018391	0.215538	0.688612	0.882744	Rarb
ENSMUSG00000017493	64.1382	-2.86204	0.417453	3.79027e-13	6.81631e-11	Igfbp4
ENSMUSG00000017499	1393.03	-0.325199	0.116065	0.00137533	0.0159347	Cdc6
ENSMUSG00000017548	7442.91	0.279879	0.0958894	0.00136865	0.0158796	Suz12
ENSMUSG00000017550	1740.38	-0.0893979	0.103064	0.303499	0.620727	Atad5
ENSMUSG00000017561	966.375	-0.0859453	0.112577	0.372429	0.687909	Crlf3
ENSMUSG00000017588	0.370196	-0.000293518	0.219608	0.968321	NA	Krt27
ENSMUSG00000017607	31.3999	1.26096	0.760405	0.00169425	0.0187877	Tns4
ENSMUSG00000017615	684.951	-0.0790971	0.120649	0.434949	0.735421	Tnfaip1
ENSMUSG00000017631	2370.32	-0.512998	0.132112	1.46475e-05	0.000368303	Abr
ENSMUSG00000017639	1331.75	-0.0254722	0.106374	0.783711	0.928633	Rab11fip4
ENSMUSG00000017652	6.6217	-0.0272947	0.217399	0.539218	NA	Cd40
ENSMUSG00000017664	464.217	-0.180669	0.145338	0.112887	0.356742	Slc35c2
ENSMUSG00000017667	298.013	0.0279221	0.146395	0.799096	0.93403	Zfp334
ENSMUSG00000017670	906.724	-0.248786	0.132008	0.0235103	0.128773	Elmo2
ENSMUSG00000017677	2150.56	-0.018195	0.105233	0.842266	0.9505	Wsb1
ENSMUSG00000017679	282.359	-0.223657	0.17605	0.0778153	0.283768	Ttpal
ENSMUSG00000017686	1290.77	0.00783896	0.103489	0.933407	0.979235	Rhot1
ENSMUSG00000017688	0	NA	NA	NA	NA	Hnf4g
ENSMUSG00000017692	8.75111	0.0378774	0.218146	0.456162	0.750667	Rhbdl3
ENSMUSG00000017697	116.887	0.1508	0.204161	0.212737	0.513875	Ada
ENSMUSG00000017707	1326.54	0.582713	0.148121	8.71031e-06	0.000238202	Serinc3
ENSMUSG00000017713	7.84061	-0.0348187	0.218131	0.464947	0.756837	Tha1
ENSMUSG00000017715	1121.35	-0.00616253	0.108323	0.946262	0.984215	Pgs1
ENSMUSG00000017716	1678.65	-0.0494237	0.108165	0.596783	0.838822	Birc5
ENSMUSG00000017718	59.5704	-0.150498	0.234311	0.184523	0.474966	Afmid
ENSMUSG00000017720	0	NA	NA	NA	NA	Trp53tg5
ENSMUSG00000017721	1445.18	-0.167278	0.125515	0.107814	0.34704	Pigt
ENSMUSG00000017723	836.801	-0.230472	0.146512	0.0473983	0.205281	Wfdc2
ENSMUSG00000017724	3684.12	-0.0503094	0.100914	0.569942	0.822404	Etv4
ENSMUSG00000017733	0.236333	0.00306098	0.219745	0.714909	NA	Eppin
ENSMUSG00000017734	17.4442	-0.0260732	0.209694	0.70066	0.889865	Dbndd2
ENSMUSG00000017737	16.178	0.0317977	0.212322	0.619274	0.850635	Mmp9
ENSMUSG00000017740	39.9201	-0.154972	0.255576	0.140149	0.405308	Slc12a5
ENSMUSG00000017747	137.697	-0.0517898	0.170527	0.636084	0.857614	Ghdc
ENSMUSG00000017754	997.428	-0.453854	0.156031	0.000529696	0.00747847	Pltp
ENSMUSG00000017756	2098.88	-0.108646	0.106653	0.242806	0.55231	Slc12a7
ENSMUSG00000017760	1363.26	-0.596039	0.118364	5.60653e-08	2.86296e-06	Ctsa
ENSMUSG00000017764	951.11	-0.0094729	0.116935	0.919746	0.97522	Zswim1
ENSMUSG00000017765	1142.63	-0.0879129	0.112058	0.361112	0.676135	Slc12a4
ENSMUSG00000017767	4.98592	0.018527	0.21745	0.618784	NA	Spata25
ENSMUSG00000017774	2095.01	-0.0150317	0.0972734	0.862356	0.955205	Myo1c
ENSMUSG00000017776	1414.38	-0.763756	0.12055	1.94143e-11	2.47084e-09	Crk
ENSMUSG00000017778	3603.31	0.0321377	0.0945962	0.707644	0.893829	Cox7c
ENSMUSG00000017781	1330.56	-0.0511976	0.104427	0.576515	0.826428	Pitpna
ENSMUSG00000017801	500.154	0.0453791	0.132013	0.669257	0.873059	Mlx
ENSMUSG00000017802	621.196	-0.130981	0.12964	0.220009	0.523145	Retreg3
ENSMUSG00000017817	5.09161	0.025199	0.218012	0.534525	NA	Jph2
ENSMUSG00000017830	40.6616	0.0246507	0.19626	0.786029	0.929981	Dhx58
ENSMUSG00000017831	1483.45	0.0637973	0.108689	0.505627	0.783956	Rab5a
ENSMUSG00000017832	1.11858	0.000748872	0.219201	0.946988	NA	Hspb9
ENSMUSG00000017837	600.394	-0.112673	0.129187	0.289722	0.605769	Nkiras2
ENSMUSG00000017843	2566.85	-0.059402	0.100463	0.525257	0.797209	Ppp2r5c
ENSMUSG00000017858	816.201	-0.172126	0.128951	0.105273	0.342055	Ift52
ENSMUSG00000017861	20146.6	-0.0669229	0.0997522	0.445059	0.741168	Mybl2
ENSMUSG00000017868	90.3286	0.0153241	0.177653	0.887552	0.963695	Sgk2
ENSMUSG00000017897	2.53988	-0.012775	0.21863	0.613622	NA	Eya2
ENSMUSG00000017922	0	NA	NA	NA	NA	Prl3c1
ENSMUSG00000017929	962.575	-0.173378	0.118456	0.0848563	0.299092	B4galt5
ENSMUSG00000017943	24.1389	0.118056	0.248388	0.125801	0.379607	Gdap1l1
ENSMUSG00000017950	23.2378	-0.00373304	0.206613	0.955086	0.986172	Hnf4a
ENSMUSG00000017969	203.151	-0.131471	0.170411	0.26601	0.580855	Ptgis
ENSMUSG00000017978	4.08353	-0.021924	0.218557	0.521137	NA	Cadps2
ENSMUSG00000017999	2996.4	-0.143004	0.0987678	0.103991	0.339691	Ddx27
ENSMUSG00000018001	319.713	-0.0391289	0.137526	0.714663	0.898078	Cyth3
ENSMUSG00000018008	12.0326	0.0746096	0.230203	0.182421	0.472273	Cyth4
ENSMUSG00000018012	93.5545	0.276862	0.278246	0.0599347	0.24016	Rac3
ENSMUSG00000018040	1534.73	0.0702977	0.102545	0.436973	0.735984	Rrp7a
ENSMUSG00000018042	2799.66	-0.255374	0.119565	0.0127206	0.0846591	Cyb5r3
ENSMUSG00000018068	1562.2	-0.332484	0.123161	0.00173605	0.0191998	Ints2
ENSMUSG00000018076	5267.18	-0.370353	0.104537	8.58763e-05	0.00168744	Med13l
ENSMUSG00000018102	3715.01	-0.243618	0.130398	0.0249501	0.134113	H2bc4
ENSMUSG00000018126	16.2147	0.071468	0.224544	0.281938	0.597651	Baiap2l2
ENSMUSG00000018143	200.917	0.390531	0.217667	0.0115443	0.079122	Mafk
ENSMUSG00000018160	2558.77	0.0661597	0.098483	0.444137	0.740228	Med1
ENSMUSG00000018166	1295.98	0.734464	0.137757	8.0929e-09	5.51017e-07	Erbb3
ENSMUSG00000018167	252.341	-0.235819	0.183548	0.0694556	0.263625	Stard3
ENSMUSG00000018168	5.37326	0.00138012	0.216195	0.973365	NA	Ikzf3
ENSMUSG00000018169	116.906	0.244789	0.241214	0.0792151	0.287155	Mfng
ENSMUSG00000018171	590.065	0.0113069	0.132818	0.916733	0.974034	Vmp1
ENSMUSG00000018189	1834.28	0.106014	0.109444	0.277241	0.592889	Uchl5
ENSMUSG00000018196	377.32	-0.0105654	0.137153	0.919705	0.97522	Glrx2
ENSMUSG00000018199	658.771	0.0189482	0.125228	0.861721	0.955205	Ro60
ENSMUSG00000018209	2125.3	-0.0980952	0.0989805	0.267472	0.582529	Stk4
ENSMUSG00000018211	0	NA	NA	NA	NA	Wfdc15b
ENSMUSG00000018217	8.02592	-0.0257858	0.216359	0.581099	0.828946	Pmp22
ENSMUSG00000018238	22.5365	0.051114	0.211777	0.505117	0.783339	Gdf9
ENSMUSG00000018239	337.409	0.0431823	0.136254	0.687653	0.882297	Zcchc10
ENSMUSG00000018259	0	NA	NA	NA	NA	Prl8a2
ENSMUSG00000018263	0.590754	-0.00367563	0.219658	0.720068	NA	Tbx5
ENSMUSG00000018286	2755.48	0.00875869	0.0968708	0.922944	0.975789	Psmb6
ENSMUSG00000018287	654.33	-0.0311015	0.119178	0.755509	0.917222	Spag7
ENSMUSG00000018293	7835.54	-0.170219	0.0945963	0.0455271	0.200151	Pfn1
ENSMUSG00000018322	1110.09	-0.066615	0.111424	0.488135	0.772398	Tomm34
ENSMUSG00000018326	3396.11	-0.019691	0.0927596	0.812547	0.938406	Ywhab
ENSMUSG00000018334	345.245	0.127905	0.145313	0.256262	0.56865	Ksr1
ENSMUSG00000018339	90.0265	0.146613	0.211448	0.220214	0.523332	Gpx3
ENSMUSG00000018340	1204.87	-0.598667	0.154155	9.92488e-06	0.000265707	Anxa6
ENSMUSG00000018341	0	NA	NA	NA	NA	Il12rb2
ENSMUSG00000018347	145.887	0.00785498	0.162483	0.941612	0.982963	Zkscan6
ENSMUSG00000018362	6695.86	0.227965	0.0955388	0.00828986	0.0618934	Kpna2
ENSMUSG00000018363	830.19	0.0531536	0.113524	0.585249	0.831285	Smurf2
ENSMUSG00000018372	412.599	-0.239298	0.160145	0.050621	0.21449	Cep95
ENSMUSG00000018377	514.42	-0.279844	0.151896	0.0206772	0.117885	Vezf1
ENSMUSG00000018378	28.0861	0.00500077	0.201714	0.9516	0.985369	Cuedc1
ENSMUSG00000018379	8506.4	-0.106096	0.0985941	0.206758	0.505581	Srsf1
ENSMUSG00000018381	70.2268	0.654167	0.418815	0.0058242	0.0481807	Abi3
ENSMUSG00000018387	9.46955	0.104769	0.2511	0.0468614	0.203871	Shroom1
ENSMUSG00000018395	302.215	-0.205048	0.169057	0.0974972	0.326207	Kif3a
ENSMUSG00000018398	367.743	0.619365	0.170849	2.86778e-05	0.00064819	Septin8
ENSMUSG00000018401	839.314	0.0129827	0.114412	0.895465	0.96631	Mtmr4
ENSMUSG00000018405	187.711	0.193232	0.187388	0.128479	0.383941	Mrm1
ENSMUSG00000018411	3091.69	-0.0551696	0.118229	0.57927	0.827959	Mapt
ENSMUSG00000018412	2550.61	-0.0971552	0.0974622	0.26232	0.576065	Kansl1
ENSMUSG00000018415	1322.25	-0.173782	0.112698	0.0743272	0.275458	Gid4
ENSMUSG00000018417	1579.61	0.13113	0.110529	0.172098	0.457383	Myo1b
ENSMUSG00000018425	1658.87	-0.242416	0.118057	0.0169907	0.10316	Dhx40
ENSMUSG00000018427	382.514	-0.183511	0.152133	0.116301	0.362372	Ypel2
ENSMUSG00000018428	2711.86	-0.0290148	0.0943575	0.727771	0.904438	Akap1
ENSMUSG00000018433	1912.18	-0.0789164	0.107671	0.398475	0.708434	Nol11
ENSMUSG00000018442	372.638	-0.133998	0.149036	0.239926	0.548868	Derl2
ENSMUSG00000018446	4438.32	-0.0894143	0.0937148	0.294224	0.61067	C1qbp
ENSMUSG00000018449	211.141	-0.098268	0.161151	0.389563	0.700956	Rpain
ENSMUSG00000018451	5.7452	0.00334254	0.215388	0.939563	NA	6330403K07Rik
ENSMUSG00000018459	0.839098	0.00940492	0.219961	0.377565	NA	Slc13a3
ENSMUSG00000018470	35.5724	-0.130508	0.240891	0.184343	0.474923	Kcnab3
ENSMUSG00000018474	199.385	-0.0899389	0.161726	0.428638	0.730258	Chd3
ENSMUSG00000018476	2595.68	0.111123	0.101036	0.22877	0.535133	Kdm6b
ENSMUSG00000018479	1.05248	-0.00295686	0.219534	0.855009	NA	1700125H20Rik
ENSMUSG00000018481	2662.47	-0.0878927	0.110319	0.352301	0.669608	Appbp2
ENSMUSG00000018486	0.366283	0.0059162	0.219792	0.646979	NA	Wnt9b
ENSMUSG00000018500	9.21944	-0.0157074	0.213989	0.756284	0.917329	Adora2b
ENSMUSG00000018501	4133.87	-0.236933	0.0998994	0.00844962	0.062831	Ncor1
ENSMUSG00000018507	43.2797	1.18929	0.531465	0.000811111	0.0105585	Trpv2
ENSMUSG00000018509	308.945	-0.5575	0.209888	0.000778275	0.0102276	Cenpv
ENSMUSG00000018537	1662.16	-0.283116	0.119182	0.00599121	0.0490959	Pcgf2
ENSMUSG00000018541	570.62	-0.0294558	0.124958	0.770821	0.923211	Cwc25
ENSMUSG00000018543	14.3117	0.0420124	0.215012	0.510475	0.786703	1700001P01Rik
ENSMUSG00000018547	1805.37	-0.0756382	0.100237	0.382641	0.695357	Pip4k2b
ENSMUSG00000018548	2008.08	-0.171686	0.103584	0.0611071	0.243546	Trim37
ENSMUSG00000018554	129.066	-0.215234	0.24028	0.102361	0.336383	Ybx2
ENSMUSG00000018559	752.749	-0.0864586	0.118708	0.387377	0.699027	Ctdnep1
ENSMUSG00000018565	854.3	-0.119313	0.121135	0.238845	0.547767	Elp5
ENSMUSG00000018566	30.1026	-0.0104441	0.201233	0.894202	0.965829	Slc2a4
ENSMUSG00000018567	1048.58	-0.145726	0.116961	0.142728	0.410184	Gabarap
ENSMUSG00000018569	93.8243	1.35264	0.38131	1.21506e-05	0.000314111	Cldn7
ENSMUSG00000018570	80.2855	-0.0840482	0.201416	0.408321	0.715777	2810408A11Rik
ENSMUSG00000018572	1420.28	-0.128178	0.110594	0.180827	0.470231	Phf23
ENSMUSG00000018574	337.025	-0.206052	0.162549	0.0905568	0.312049	Acadvl
ENSMUSG00000018581	2.34836	0.000610609	0.218416	0.983785	NA	Dnah11
ENSMUSG00000018583	11240	-0.277818	0.0988135	0.00184581	0.0201444	G3bp1
ENSMUSG00000018585	1066.63	0.373243	0.125683	0.000679089	0.00912715	Atox1
ENSMUSG00000018589	0	NA	NA	NA	NA	Glra2
ENSMUSG00000018593	3378.33	0.24652	0.129344	0.0225671	0.125348	Sparc
ENSMUSG00000018595	0	NA	NA	NA	NA	Glra4
ENSMUSG00000018599	208.424	-0.165601	0.173468	0.173569	0.459179	Mief2
ENSMUSG00000018604	4967.51	-0.37478	0.113463	0.00021651	0.00361208	Tbx3
ENSMUSG00000018620	0	NA	NA	NA	NA	Mmp20
ENSMUSG00000018623	0	NA	NA	NA	NA	Mmp7
ENSMUSG00000018634	0.926876	0.00965369	0.219841	0.534004	NA	Crhr1
ENSMUSG00000018648	145.678	1.2896	0.256921	2.74988e-08	1.55811e-06	Dusp14
ENSMUSG00000018651	1269.72	-0.0432038	0.105632	0.632032	0.855855	Tada2a
ENSMUSG00000018654	2.58765	-0.0192355	0.219463	0.447439	NA	Ikzf1
ENSMUSG00000018656	0	NA	NA	NA	NA	Tcaf3
ENSMUSG00000018659	306.31	-0.238354	0.171219	0.0594614	0.238958	Pnpo
ENSMUSG00000018661	609.836	-0.103777	0.123273	0.260207	0.573481	Cog1
ENSMUSG00000018666	4993.17	-0.150763	0.100283	0.0901711	0.311262	Cbx1
ENSMUSG00000018669	1182	-0.319981	0.131494	0.0041444	0.0372658	Cdk5rap3
ENSMUSG00000018672	18.1582	-0.0220604	0.209423	0.737672	0.909578	Copz2
ENSMUSG00000018677	3059.88	0.0280893	0.0934575	0.7471	0.913719	Slc25a39
ENSMUSG00000018678	1202.84	-0.122983	0.108863	0.193601	0.487123	Sp2
ENSMUSG00000018697	1222.46	0.0662355	0.108512	0.485735	0.771182	Aatf
ENSMUSG00000018698	2.18653	0.0245609	0.220418	0.3177	NA	Lhx1
ENSMUSG00000018707	15067.3	-0.209638	0.0980077	0.0173467	0.10444	Dync1h1
ENSMUSG00000018727	368.857	-0.471362	0.184554	0.00142301	0.0163953	Cpsf4l
ENSMUSG00000018733	188.093	0.0760223	0.169138	0.49965	0.779593	Pex12
ENSMUSG00000018736	555.624	0.198723	0.138237	0.0759095	0.279342	Ndel1
ENSMUSG00000018740	67.9744	0.15613	0.23019	0.184098	0.474661	Slc25a35
ENSMUSG00000018750	43.3051	-0.0603106	0.202081	0.520945	0.793685	Zbtb4
ENSMUSG00000018752	93.0685	-0.05633	0.187384	0.585429	0.831285	Tnfsfm13
ENSMUSG00000018761	1168.75	0.0991527	0.113759	0.309217	0.627405	Mpdu1
ENSMUSG00000018765	3912.25	0.0417696	0.0961881	0.629971	0.854824	Fxr2
ENSMUSG00000018770	2656.12	0.192096	0.104758	0.0378645	0.176769	Atp5g3
ENSMUSG00000018774	275.791	0.227234	0.180623	0.077471	0.282886	Cd68
ENSMUSG00000018776	6.20902	0.0621486	0.229101	0.116166	NA	Slc35g3
ENSMUSG00000018796	509.621	-0.0258027	0.132425	0.80513	0.934948	Acsl1
[truncated: 45,232 more rows]

## Sheet: Down_Genes_and_REs
	baseMean	log2FoldChange	lfcSE	pvalue	padj	gene_symbol
ENSMUSG00000030111	193.923	-3.60315	0.335114	4.30956e-29	5.48475e-26	A2m
ENSMUSG00000053338	16.3928	-3.05519	0.944462	5.50671e-05	0.0011346	Tarm1
ENSMUSG00000069911	66.741	-3.01452	0.403532	4.18941e-15	1.28359e-12	Insyn2b
ENSMUSG00000017493	64.1382	-2.86204	0.417453	3.79027e-13	6.81631e-11	Igfbp4
ENSMUSG00000078566	437.97	-2.568	0.190796	8.29837e-43	2.74593e-39	Bnip3
ENSMUSG00000024420	267.203	-2.40561	0.242379	5.51985e-25	5.37211e-22	Zfp521
ENSMUSG00000025161	491.686	-2.22257	0.187451	5.40557e-34	1.11794e-30	Slc16a3
ENSMUSG00000040280	74.6401	-2.1897	0.5147	2.25372e-07	9.73571e-06	Ndufa4l2
ENSMUSG00000026959	59.1589	-2.1296	0.406677	8.26088e-09	5.60148e-07	Grin1
ENSMUSG00000042660	600.438	-2.11274	0.148439	3.01827e-47	1.24843e-43	Wdr55
ENSMUSG00000030772	35.2179	-2.04252	0.525575	4.4864e-06	0.000136447	Dkk3
ENSMUSG00000025791	434.648	-1.95351	0.219598	9.72691e-21	5.36439e-18	Pgm1
ENSMUSG00000030302	22.3713	-1.94616	0.688889	0.000169272	0.0029636	Atp2b2
ENSMUSG00000027577	22.6845	-1.93736	0.679339	0.000166309	0.00292722	Chrna4
ENSMUSG00000040591	129.551	-1.91778	0.269727	6.24368e-14	1.49712e-11	1110051M20Rik
ENSMUSG00000035493	663.163	-1.88956	0.679294	8.92333e-05	0.00174305	Tgfbi
ENSMUSG00000030103	1046.67	-1.85108	0.158121	4.31155e-33	7.92607e-30	Bhlhe40
ENSMUSG00000024112	47.6067	-1.83441	0.450642	1.96591e-06	6.69577e-05	Cacna1h
ENSMUSG00000041193	97.0711	-1.80948	0.34655	5.89904e-09	4.14301e-07	Pla2g5
ENSMUSG00000064337	225.107	-1.7032	0.275463	1.60392e-11	2.08951e-09	mt-Rnr1
ENSMUSG00000022708	71.0979	-1.68682	0.366058	1.9176e-07	8.5058e-06	Zbtb20
ENSMUSG00000025545	107.92	-1.5903	0.308349	1.15156e-08	7.41345e-07	Clybl
ENSMUSG00000056671	176.866	-1.58587	0.260143	4.40057e-11	5.0212e-09	Prelid2
ENSMUSG00000044792	408.251	-1.57378	0.16598	1.45341e-22	1.20234e-19	Isca1
ENSMUSG00000042359	25.886	-1.55258	0.721223	0.000805976	0.0105082	Osbpl6
ENSMUSG00000052726	30.6072	-1.53808	0.574646	0.000288525	0.00455935	Kcnt2
ENSMUSG00000037818	29.2762	-1.50749	0.583115	0.000368452	0.00559269	Abhd18
ENSMUSG00000052133	196.516	-1.48583	0.247266	8.07685e-11	8.67737e-09	Sema5b
ENSMUSG00000020681	58.7958	-1.46954	0.410104	1.48358e-05	0.000372472	Ace
ENSMUSG00000020642	85.1612	-1.44921	0.328469	5.06177e-07	2.03764e-05	Rnf144a
ENSMUSG00000057751	203.092	-1.43404	0.234186	4.26534e-11	4.9007e-09	Megf6
ENSMUSG00000040711	112.635	-1.42996	0.305159	1.20925e-07	5.61994e-06	Sh3pxd2b
ENSMUSG00000066637	75.1853	-1.42996	0.350417	2.12633e-06	7.13346e-05	Ttc32
ENSMUSG00000037972	170.509	-1.42809	0.265177	2.94492e-09	2.21472e-07	Snn
ENSMUSG00000031558	193.218	-1.42301	0.224025	1.18392e-11	1.59252e-09	Slit2
ENSMUSG00000028476	60.4756	-1.41017	0.406983	2.22751e-05	0.000524987	Reck
ENSMUSG00000027861	84.4612	-1.40811	0.327797	8.95117e-07	3.38895e-05	Casq2
ENSMUSG00000030208	119.228	-1.39133	0.286891	6.17915e-08	3.10742e-06	Emp1
ENSMUSG00000026980	1443.89	-1.36401	0.124685	3.9173e-29	5.40098e-26	Ly75
ENSMUSG00000015149	280.948	-1.3614	0.190017	4.54672e-14	1.1754e-11	Sirt2
ENSMUSG00000079484	81.6641	-1.35628	0.389428	1.73437e-05	0.000425745	Phyhd1
ENSMUSG00000078234	366.749	-1.34864	0.183834	1.11891e-14	3.19178e-12	Klhdc7a
ENSMUSG00000076431	465.535	-1.33578	0.161037	6.20014e-18	2.63029e-15	Sox4
ENSMUSG00000020086	263.018	-1.32401	0.233108	5.40038e-10	4.88247e-08	Macroh2a2
ENSMUSG00000048696	466.634	-1.32156	0.157195	2.5342e-18	1.10338e-15	Mex3d
ENSMUSG00000003955	317.714	-1.31839	0.201561	2.93364e-12	4.49417e-10	Fam162a
ENSMUSG00000032446	178.675	-1.30403	0.229149	7.16781e-10	6.41034e-08	Eomes
ENSMUSG00000027669	128.627	-1.28754	0.267984	8.33306e-08	4.09111e-06	Gnb4
ENSMUSG00000027985	131.851	-1.28204	0.379794	1.72217e-05	0.00042464	Lef1
ENSMUSG00000023456	3821.2	-1.26703	0.13102	1.54782e-23	1.42271e-20	Tpi1
ENSMUSG00000026335	197.098	-1.26221	0.237263	5.2178e-09	3.7698e-07	Pam
ENSMUSG00000031490	3494.67	-1.26169	0.13246	5.65057e-23	4.92046e-20	Eif4ebp1
ENSMUSG00000055653	477.202	-1.25918	0.188447	1.03233e-12	1.77916e-10	Gpc3
ENSMUSG00000033066	118.723	-1.25769	0.298045	1.13378e-06	4.16854e-05	Gas7
ENSMUSG00000010342	459.331	-1.25008	0.178771	1.29357e-13	2.76621e-11	Tex14
ENSMUSG00000020277	3816.72	-1.24583	0.145565	4.16184e-19	1.91271e-16	Pfkl
ENSMUSG00000047749	322.55	-1.23471	0.194375	1.11403e-11	1.51078e-09	Zc3hav1l
ENSMUSG00000032517	27.9161	-1.22327	0.725655	0.00214965	0.0225816	Mobp
ENSMUSG00000024302	161.977	-1.21647	0.264113	1.94033e-07	8.56073e-06	Dtna
ENSMUSG00000086655	34.5413	-1.21639	0.562873	0.0010575	0.0129411	C330018A13Rik
ENSMUSG00000050410	110.202	-1.20891	0.295689	2.20891e-06	7.35339e-05	Tcf19
ENSMUSG00000035105	1109.15	-1.20573	0.385608	6.109e-05	0.00124322	Egln3
ENSMUSG00000095681	19.8604	-1.20216	1.0923	0.00366277	0.0338929	Gm8281
ENSMUSG00000031595	68.0654	-1.19143	0.37935	7.88771e-05	0.00155917	Pdgfrl
ENSMUSG00000019796	379.316	-1.18759	0.172322	3.34074e-13	6.1414e-11	Lrp11
ENSMUSG00000031561	554.553	-1.1838	0.167161	7.34002e-14	1.71043e-11	Tenm3
ENSMUSG00000035158	310.256	-1.18209	0.19351	5.60424e-11	6.18147e-09	Mitf
ENSMUSG00000020407	1999.25	-1.17707	0.159814	6.97847e-15	2.02559e-12	Upp1
ENSMUSG00000027997	77.8043	-1.1628	0.368777	7.03131e-05	0.00141352	Casp6
ENSMUSG00000004270	548.264	-1.16245	0.163988	7.23252e-14	1.70946e-11	Lpcat3
ENSMUSG00000042035	1162.84	-1.16235	0.147545	1.59925e-16	5.51243e-14	Igsf3
ENSMUSG00000020674	297.093	-1.156	0.209633	1.73846e-09	1.38283e-07	Pxdn
ENSMUSG00000020312	72.1506	-1.15383	0.425272	0.000228594	0.0037558	Shc2
ENSMUSG00000028573	40.4652	-1.1527	0.566919	0.0012604	0.0148633	Fggy
ENSMUSG00000061981	795.429	-1.14359	0.160075	4.44227e-14	1.16662e-11	Flot2
ENSMUSG00000026728	969.686	-1.14251	0.159626	3.69164e-14	9.85133e-12	Vim
ENSMUSG00000087283	78.5612	-1.13935	0.339428	4.00898e-05	0.00086141	Gm13580
ENSMUSG00000074643	543.37	-1.13687	0.150151	2.54057e-15	8.08339e-13	Cpne1
ENSMUSG00000035934	248.451	-1.12412	0.211446	5.90964e-09	4.14301e-07	Pknox2
ENSMUSG00000067215	28.4226	-1.12097	0.653596	0.00263579	0.0265262	Usp51
ENSMUSG00000021676	743.55	-1.10207	0.177467	2.23162e-11	2.75539e-09	Iqgap2
ENSMUSG00000037762	72.983	-1.09933	0.378427	0.000159531	0.00283506	Slc16a9
ENSMUSG00000035275	322.053	-1.09634	0.195588	1.15673e-09	9.71475e-08	Raver2
ENSMUSG00000038763	538.752	-1.09628	0.177446	3.28506e-11	3.85471e-09	Alpk3
ENSMUSG00000021097	215.951	-1.09141	0.240616	3.0364e-07	1.28484e-05	Clmn
ENSMUSG00000024654	367.308	-1.08645	0.183997	2.09536e-10	2.09105e-08	Asrgl1
ENSMUSG00000032743	316.174	-1.07942	0.194319	1.54811e-09	1.26175e-07	D430042O09Rik
ENSMUSG00000015568	78.1516	-1.07611	0.350221	0.000104778	0.00199515	Lpl
ENSMUSG00000042770	48.4273	-1.07507	0.490677	0.00106209	0.0129876	Hebp1
ENSMUSG00000021287	204.38	-1.07304	0.217516	4.8595e-08	2.53211e-06	Xrcc3
ENSMUSG00000030087	321.512	-1.06547	0.200311	5.72207e-09	4.06316e-07	Klf15
ENSMUSG00000039242	683.812	-1.05494	0.150842	1.59827e-13	3.26461e-11	B3galnt2
ENSMUSG00000040929	236.294	-1.05295	0.205257	1.90448e-08	1.13753e-06	Rfx3
ENSMUSG00000002204	105.855	-1.05263	0.317701	4.40314e-05	0.000938788	Napsa
ENSMUSG00000024299	191.494	-1.05025	0.265798	3.50516e-06	0.000109972	Adamts10
ENSMUSG00000038526	28.0767	-1.04741	0.690549	0.00361597	0.0335725	Car14
ENSMUSG00000021732	49.2495	-1.04573	0.46407	0.000961842	0.0119548	Fgf10
ENSMUSG00000038600	179.364	-1.0363	0.284953	1.19212e-05	0.000309634	Atp6v0a4
ENSMUSG00000051705	126.365	-1.03521	0.275804	9.75005e-06	0.00026145	Senp8
ENSMUSG00000030088	120.383	-1.03458	0.32178	5.77599e-05	0.00118419	Aldh1l1
ENSMUSG00000036667	69.0111	-1.03108	0.375619	0.000285428	0.00452772	Tcaf1
ENSMUSG00000062939	126.161	-1.03004	0.272711	9.07598e-06	0.000246081	Stat4
ENSMUSG00000042401	260.792	-1.02517	0.25246	2.14366e-06	7.16501e-05	Crtac1
ENSMUSG00000025272	253.298	-1.02433	0.201368	2.22113e-08	1.28491e-06	Tro
ENSMUSG00000006219	5285.27	-0.994485	0.11289	8.55837e-20	4.42495e-17	Fblim1
ENSMUSG00000040209	1988.33	-0.993541	0.121367	1.69714e-17	6.53006e-15	Zfp704
ENSMUSG00000007039	698.384	-0.986963	0.158048	2.49295e-11	3.05525e-09	Ddah2
ENSMUSG00000052117	45.6608	-0.986781	0.481472	0.00162361	0.0182367	D630039A03Rik
ENSMUSG00000092622	191.8	-0.983413	0.265499	1.04094e-05	0.000277332	Khdc3
ENSMUSG00000031357	182.001	-0.96292	0.231648	1.89081e-06	6.46352e-05	Syap1
ENSMUSG00000044952	34.7351	-0.962782	0.616705	0.0035624	0.033131	Kctd21
ENSMUSG00000026380	23738.2	-0.954753	0.104128	3.19711e-21	1.824e-18	Tfcp2l1
ENSMUSG00000030283	218.835	-0.952628	0.21293	4.91529e-07	1.9835e-05	St8sia1
ENSMUSG00000020808	303.217	-0.951056	0.238896	3.28232e-06	0.000103836	Pimreg
ENSMUSG00000024758	811.265	-0.948405	0.148908	1.20757e-11	1.61123e-09	Rtn3
ENSMUSG00000066705	225.672	-0.947924	0.2492	7.34673e-06	0.000204966	Fxyd6
ENSMUSG00000084989	82.6084	-0.947682	0.363226	0.000425822	0.00627964	Crocc2
ENSMUSG00000017390	268.975	-0.946994	0.230934	2.24631e-06	7.42439e-05	Aldoc
ENSMUSG00000016319	4428.8	-0.944584	0.100136	2.78341e-22	2.09325e-19	Slc25a5
ENSMUSG00000020986	912.037	-0.940812	0.14509	5.78177e-12	8.17601e-10	Sec23a
ENSMUSG00000034295	269.766	-0.938085	0.286487	4.09126e-05	0.000876812	Fhod3
ENSMUSG00000030766	685.472	-0.937058	0.139838	1.42903e-12	2.37142e-10	Arhgap17
ENSMUSG00000022018	195.6	-0.932122	0.236066	4.67857e-06	0.000140996	Rgcc
ENSMUSG00000088363	425.271	-0.930912	0.168944	2.44098e-09	1.88719e-07	Gm23497
ENSMUSG00000031160	379.915	-0.930364	0.177818	1.12769e-08	7.28812e-07	Eras
ENSMUSG00000044788	228.345	-0.929731	0.23572	4.59833e-06	0.00013934	Fads6
ENSMUSG00000040183	264.422	-0.929048	0.210823	6.41645e-07	2.50378e-05	Ankrd6
ENSMUSG00000027605	106.752	-0.926171	0.348301	0.000341208	0.00525632	Acss2
ENSMUSG00000060935	434.034	-0.925178	0.167115	2.08397e-09	1.61874e-07	Tmem263
ENSMUSG00000024900	1262.87	-0.920512	0.139066	2.13445e-12	3.34844e-10	Cpt1a
ENSMUSG00000026956	569.898	-0.912613	0.148594	6.0051e-11	6.57976e-09	Uap1l1
ENSMUSG00000037852	123.567	-0.912491	0.382245	0.000619393	0.00850243	Cpe
ENSMUSG00000035372	386.863	-0.909478	0.172817	9.8357e-09	6.48333e-07	1810055G02Rik
ENSMUSG00000033720	88.4536	-0.908312	0.362641	0.000562856	0.00786525	Sfxn5
ENSMUSG00000034640	1232.63	-0.904283	0.143474	1.8766e-11	2.40684e-09	Tiparp
ENSMUSG00000037161	48.8966	-0.902617	0.518327	0.00285581	0.0281414	Mgarp
ENSMUSG00000025584	192.98	-0.901568	0.23054	5.89257e-06	0.000170441	Pde8a
ENSMUSG00000062070	9054.77	-0.901438	0.152289	1.6204e-10	1.65491e-08	Pgk1
ENSMUSG00000029848	63.7727	-0.899324	0.569104	0.00275584	0.027401	Stra8
ENSMUSG00000000409	188.103	-0.897684	0.227304	5.00798e-06	0.000148931	Lck
ENSMUSG00000005892	1228.42	-0.895696	0.14534	4.49086e-11	5.08913e-09	Trh
ENSMUSG00000025743	48.1703	-0.891296	0.478552	0.00249689	0.0254065	Sdc3
ENSMUSG00000090363	49.0949	-0.888152	0.501122	0.00276352	0.0274391	Gm3512
ENSMUSG00000032113	987.112	-0.888013	0.136114	5.01084e-12	7.27232e-10	Chek1
ENSMUSG00000055980	38.5479	-0.884497	0.605005	0.004249	0.0379793	Irs1
ENSMUSG00000024220	141.603	-0.882514	0.2958	0.000146871	0.00263842	Zfp523
ENSMUSG00000063838	160.952	-0.87945	0.256104	3.57602e-05	0.000780544	Cdc42ep5
ENSMUSG00000050132	113.951	-0.878229	0.311691	0.000253701	0.00409112	Sarm1
ENSMUSG00000061286	987.59	-0.871995	0.130001	1.43331e-12	2.37142e-10	Exosc5
ENSMUSG00000068270	245.544	-0.869361	0.201984	1.16224e-06	4.22621e-05	Shroom4
ENSMUSG00000028078	1282.12	-0.869021	0.178353	5.62768e-08	2.86492e-06	Dclk2
ENSMUSG00000025931	204.268	-0.866877	0.241183	1.96305e-05	0.000472073	Paqr8
ENSMUSG00000025511	129.498	-0.866255	0.272945	9.15302e-05	0.0017797	Tspan4
ENSMUSG00000001985	1586.49	-0.865422	0.173664	3.23543e-08	1.77253e-06	Grik3
ENSMUSG00000022008	1161.34	-0.864882	0.124135	2.55104e-13	4.84405e-11	Gpalpp1
ENSMUSG00000038065	152.487	-0.863746	0.258226	5.09406e-05	0.00106148	Mturn
ENSMUSG00000026773	247.887	-0.86174	0.202468	1.46063e-06	5.16369e-05	Pfkfb3
ENSMUSG00000005949	248.506	-0.857331	0.203145	1.72203e-06	5.93562e-05	Ctns
ENSMUSG00000071176	320.992	-0.854043	0.226102	8.85294e-06	0.000240908	Arhgef10
ENSMUSG00000042249	119.321	-0.852408	0.324538	0.000426897	0.00627964	Grk3
ENSMUSG00000027500	3351.8	-0.85235	0.141716	1.14074e-10	1.19453e-08	Stmn2
ENSMUSG00000054920	81.5943	-0.851176	0.376443	0.00112177	0.0135734	Klhl5
ENSMUSG00000010205	3214.82	-0.849562	0.103786	2.25605e-17	8.48327e-15	Raver1
ENSMUSG00000034205	133.32	-0.845181	0.321419	0.00040909	0.00607978	Loxl2
ENSMUSG00000045667	782.895	-0.841358	0.141549	2.098e-10	2.09105e-08	Smtnl2
ENSMUSG00000020431	379.089	-0.841055	0.176139	1.2684e-07	5.86194e-06	Adcy1
ENSMUSG00000037071	2816.3	-0.840827	0.154265	2.9095e-09	2.20296e-07	Scd1
ENSMUSG00000034675	352.501	-0.835092	0.213392	5.51219e-06	0.000160845	Dbn1
ENSMUSG00000028251	157.233	-0.833709	0.252442	6.16086e-05	0.00125117	Tstd3
ENSMUSG00000027099	408.657	-0.833639	0.16865	5.5007e-08	2.81762e-06	Mtx2
ENSMUSG00000040093	466.388	-0.833491	0.208872	3.77904e-06	0.000116868	Bmf
ENSMUSG00000037465	2075.75	-0.833145	0.111221	5.65967e-15	1.67213e-12	Klf10
ENSMUSG00000001761	335.554	-0.831869	0.193943	1.21865e-06	4.42163e-05	Smo
ENSMUSG00000020546	225.281	-0.831496	0.213534	6.83743e-06	0.000192802	Stxbp4
ENSMUSG00000024985	545.769	-0.831294	0.160043	1.40184e-08	8.75224e-07	Tcf7l2
ENSMUSG00000033589	175.825	-0.829908	0.234109	2.64318e-05	0.000607382	Reep4
ENSMUSG00000098907	105.56	-0.825755	0.303389	0.000379746	0.00572212	Mir7082
ENSMUSG00000071665	52.8872	-0.823529	0.444997	0.00283007	0.027921	Foxr2
ENSMUSG00000093315	425.135	-0.822962	0.215524	7.62568e-06	0.000211335	Mir5114
ENSMUSG00000024442	695.695	-0.82163	0.162321	2.87054e-08	1.61541e-06	Dele1
ENSMUSG00000028645	6383.28	-0.81943	0.321109	0.000541667	0.00763363	Slc2a1
ENSMUSG00000037405	875.044	-0.819338	0.133143	6.14695e-11	6.69088e-09	Icam1
ENSMUSG00000028164	1844.2	-0.818988	0.113662	4.68763e-14	1.19318e-11	Manba
ENSMUSG00000028402	160.242	-0.81845	0.242113	4.79113e-05	0.00101109	Mpdz
ENSMUSG00000027811	205.139	-0.816827	0.225861	2.05326e-05	0.000487391	4930579G24Rik
ENSMUSG00000064080	74.5726	-0.816765	0.385032	0.00163265	0.0182781	Fbln2
ENSMUSG00000037905	884.402	-0.815701	0.130088	2.87497e-11	3.42204e-09	Bri3bp
ENSMUSG00000063954	626.311	-0.812885	0.205305	4.23868e-06	0.000130109	H2ac19
ENSMUSG00000035561	143.596	-0.812802	0.297845	0.000342513	0.00526661	Aldh1b1
ENSMUSG00000025402	164.254	-0.808116	0.256068	0.000100467	0.00192833	Nab2
ENSMUSG00000048402	2870.65	-0.807538	0.116064	2.51353e-13	4.84405e-11	Gli2
ENSMUSG00000053113	2722.56	-0.803824	0.124918	9.31975e-12	1.27434e-09	Socs3
ENSMUSG00000022847	79.0831	-0.801264	0.379632	0.00168919	0.0187568	Thpo
ENSMUSG00000015942	98.5183	-0.800834	0.31668	0.000667365	0.00901351	Gtf2ird2
ENSMUSG00000054021	83.7566	-0.798839	0.337834	0.00101857	0.0125482	Sirt5
ENSMUSG00000034487	125.912	-0.798418	0.288031	0.000335837	0.00518323	Poglut3
ENSMUSG00000022686	423.314	-0.797033	0.175522	3.9777e-07	1.64664e-05	B3gnt5
ENSMUSG00000029385	220.377	-0.796837	0.22825	3.27928e-05	0.000724375	Ccng2
ENSMUSG00000103968	62.2353	-0.791315	0.459744	0.00329833	0.0313411	2610509F24Rik
ENSMUSG00000107283	586.633	-0.786727	0.149949	1.28755e-08	8.13072e-07	Mpv17
ENSMUSG00000074305	1456.61	-0.786316	0.12516	2.82757e-11	3.39001e-09	Peak1
ENSMUSG00000039197	570.343	-0.786285	0.173229	3.981e-07	1.64664e-05	Adk
ENSMUSG00000034708	2079.4	-0.781514	0.11021	1.2056e-13	2.62455e-11	Grn
ENSMUSG00000017376	979.738	-0.781269	0.133094	3.56273e-10	3.36831e-08	Nlk
ENSMUSG00000056758	505.067	-0.780846	0.161036	9.78263e-08	4.70505e-06	Hmga2
ENSMUSG00000028549	92.0876	-0.780612	0.325211	0.000951548	0.0118668	Itgb3bp
ENSMUSG00000026398	1773.49	-0.780059	0.119031	4.69779e-12	6.88635e-10	Nr5a2
ENSMUSG00000000731	615.066	-0.77964	0.154349	3.61685e-08	1.95558e-06	Aire
ENSMUSG00000021136	182.295	-0.779606	0.231909	5.48966e-05	0.00113265	Smoc1
ENSMUSG00000027692	75.1111	-0.776335	0.362742	0.00174461	0.019218	Tnik
ENSMUSG00000025742	310.566	-0.77404	0.183375	1.85584e-06	6.35712e-05	Prps2
ENSMUSG00000006369	620.192	-0.773271	0.152924	3.18063e-08	1.74829e-06	Fbln1
ENSMUSG00000039542	449.889	-0.77243	0.163668	1.90968e-07	8.49346e-06	Ncam1
ENSMUSG00000041075	2682.25	-0.772051	0.108424	9.31786e-14	2.11184e-11	Fzd7
ENSMUSG00000037375	44.5101	-0.771924	0.51924	0.00531675	0.045069	Hhat
ENSMUSG00000030793	345.861	-0.77004	0.21049	1.70649e-05	0.0004221	Pycard
ENSMUSG00000041632	781.382	-0.768287	0.133998	8.43525e-10	7.38419e-08	Mrps27
ENSMUSG00000066129	443.024	-0.765234	0.180953	1.80635e-06	6.20044e-05	Kndc1
ENSMUSG00000017776	1414.38	-0.763756	0.12055	1.94143e-11	2.47084e-09	Crk
ENSMUSG00000086784	410.68	-0.760896	0.214331	2.40135e-05	0.000561164	Isoc2a
ENSMUSG00000036792	238.596	-0.760065	0.21586	3.10211e-05	0.000691438	Mbd5
ENSMUSG00000041117	99.4527	-0.757526	0.311607	0.000919508	0.011569	Ccdc8
ENSMUSG00000025451	825.091	-0.757285	0.140804	6.1323e-09	4.26298e-07	Paip1
ENSMUSG00000051586	685.592	-0.756076	0.159348	1.5909e-07	7.21136e-06	Mical3
ENSMUSG00000054256	519.759	-0.75602	0.190173	4.82014e-06	0.000144214	Msi1
ENSMUSG00000036561	52.8967	-0.755233	0.471957	0.00462866	0.0404336	Ppp6r2
ENSMUSG00000022912	603.078	-0.754044	0.164701	3.65727e-07	1.53189e-05	Pros1
ENSMUSG00000048376	593.94	-0.752401	0.161289	2.51317e-07	1.08001e-05	F2r
ENSMUSG00000031387	1187.11	-0.751596	0.134909	1.73813e-09	1.38283e-07	Renbp
ENSMUSG00000027510	1387.35	-0.751045	0.118375	1.82421e-11	2.35793e-09	Rbm38
ENSMUSG00000025280	1117.78	-0.748854	0.130968	8.87604e-10	7.72916e-08	Polr3a
ENSMUSG00000039115	328.83	-0.748357	0.177926	2.07755e-06	7.00064e-05	Itga9
ENSMUSG00000000056	317.248	-0.747908	0.211898	2.88793e-05	0.000651427	Narf
ENSMUSG00000033581	1395.76	-0.744771	0.128423	4.68951e-10	4.28663e-08	Igf2bp2
ENSMUSG00000041303	1011.58	-0.743725	0.132205	1.57373e-09	1.27634e-07	Gtf3c3
ENSMUSG00000040811	434.724	-0.743648	0.167461	7.39873e-07	2.85343e-05	Eml2
ENSMUSG00000071711	186.813	-0.740046	0.232039	0.000104218	0.0019911	Mpst
ENSMUSG00000040204	400.826	-0.737894	0.16806	9.47423e-07	3.55445e-05	Pclaf
ENSMUSG00000048249	737.631	-0.736578	0.14209	1.86293e-08	1.11674e-06	Crebrf
ENSMUSG00000003032	3099.17	-0.736177	0.129214	9.75482e-10	8.40591e-08	Klf4
ENSMUSG00000024030	337.964	-0.734581	0.220219	5.64005e-05	0.0011593	Abcg1
ENSMUSG00000061411	335.605	-0.734071	0.202248	2.03319e-05	0.000484017	Nol4l
ENSMUSG00000032827	1094.58	-0.733342	0.138981	1.11004e-08	7.20217e-07	Ppp1r9a
ENSMUSG00000026193	31337.9	-0.731175	0.104735	2.53759e-13	4.84405e-11	Fn1
ENSMUSG00000016028	934.959	-0.72994	0.144142	3.45347e-08	1.88143e-06	Celsr1
ENSMUSG00000009585	1459.9	-0.729158	0.140509	1.6886e-08	1.02712e-06	Apobec3
ENSMUSG00000040006	119.855	-0.72899	0.285351	0.00070134	0.00940329	Ginm1
ENSMUSG00000063229	10294.5	-0.728589	0.14552	3.90953e-08	2.1001e-06	Ldha
ENSMUSG00000006932	11440.5	-0.728579	0.0968343	2.61315e-15	8.15747e-13	Ctnnb1
ENSMUSG00000060798	315.208	-0.727441	0.183001	5.7976e-06	0.000167988	Intu
ENSMUSG00000066621	453.171	-0.727281	0.167256	1.13901e-06	4.17849e-05	Tecpr1
ENSMUSG00000071379	173.489	-0.727111	0.256271	0.000306055	0.00477706	Hpcal1
ENSMUSG00000027966	78.4689	-0.71877	0.375072	0.00292256	0.0285104	Col11a1
ENSMUSG00000028914	404.463	-0.718237	0.173726	2.95504e-06	9.51189e-05	Casp9
ENSMUSG00000053012	92.4706	-0.717842	0.336242	0.00191195	0.0206478	Krcc1
ENSMUSG00000004043	93.4019	-0.717512	0.392606	0.00308808	0.0297405	Stat5a
ENSMUSG00000027646	893.696	-0.715505	0.142181	4.17686e-08	2.22206e-06	Src
ENSMUSG00000032194	2893.84	-0.714685	0.124488	8.00669e-10	7.08399e-08	Kank2
ENSMUSG00000033460	458.163	-0.714265	0.174989	3.58609e-06	0.000111526	Armcx1
ENSMUSG00000055805	96.6856	-0.71326	0.320696	0.00162673	0.0182469	Fmnl1
ENSMUSG00000033255	78.6481	-0.71318	0.370124	0.00293401	0.0285717	Gm5134
ENSMUSG00000042763	121.91	-0.712934	0.284883	0.00082415	0.0106946	Maneal
ENSMUSG00000019055	805.568	-0.712278	0.137916	2.13222e-08	1.24946e-06	Plod1
ENSMUSG00000038764	783.943	-0.711308	0.141646	4.58202e-08	2.42203e-06	Ptpn3
ENSMUSG00000056917	294.724	-0.709428	0.208786	5.11646e-05	0.0010648	Sipa1
ENSMUSG00000022564	241.81	-0.709355	0.212434	6.56797e-05	0.00132448	Grina
ENSMUSG00000060671	638.908	-0.708607	0.144129	8.00091e-08	3.93973e-06	Atp8b2
ENSMUSG00000021962	1193.1	-0.708409	0.132734	7.86808e-09	5.37923e-07	Dcp1a
ENSMUSG00000058997	880.979	-0.707185	0.150661	2.22592e-07	9.64079e-06	Vwa8
ENSMUSG00000041444	1990.06	-0.705972	0.112027	2.63842e-11	3.20975e-09	Arhgap32
ENSMUSG00000000531	512.038	-0.705624	0.18163	7.92283e-06	0.000218458	Grasp
ENSMUSG00000014873	528.878	-0.70513	0.164905	1.59304e-06	5.57226e-05	Surf2
ENSMUSG00000028223	281.505	-0.703566	0.206376	5.0902e-05	0.00106148	Decr1
ENSMUSG00000028906	1163.02	-0.702032	0.134207	1.42471e-08	8.83577e-07	Epb41
ENSMUSG00000030246	1895.08	-0.69982	0.159326	8.20121e-07	3.12647e-05	Ldhb
ENSMUSG00000038256	919.438	-0.69915	0.13721	3.14843e-08	1.73636e-06	Bcl9
ENSMUSG00000015597	616.965	-0.699009	0.143549	1.09792e-07	5.14593e-06	Zfp318
ENSMUSG00000097768	612.782	-0.698694	0.173385	4.39785e-06	0.000134001	2310043M15Rik
ENSMUSG00000031483	887.612	-0.697506	0.138183	4.1318e-08	2.20518e-06	Erlin2
ENSMUSG00000025232	1348.89	-0.695385	0.145171	1.38352e-07	6.35843e-06	Hexa
ENSMUSG00000051343	174.561	-0.695306	0.243505	0.000319848	0.0049689	Rab11fip5
ENSMUSG00000015745	65.7372	-0.694459	0.400842	0.0043254	0.0385373	Plekho1
ENSMUSG00000046204	122.67	-0.6938	0.285864	0.00102861	0.0126436	Pnma2
ENSMUSG00000044026	205.121	-0.692703	0.223393	0.000151847	0.00271894	Slc35g1
ENSMUSG00000038319	168.269	-0.69232	0.269182	0.00067401	0.00907904	Kcnh2
ENSMUSG00000021294	707.831	-0.689909	0.154024	6.64185e-07	2.57352e-05	Kif26a
ENSMUSG00000041736	82.3039	-0.689251	0.360092	0.00316107	0.030354	Tspo
ENSMUSG00000069307	278.103	-0.68829	0.268058	0.00061749	0.00848536	Hist1h2bq
ENSMUSG00000024201	821.502	-0.687595	0.138148	5.82524e-08	2.93837e-06	Kdm4b
ENSMUSG00000024962	389.545	-0.687457	0.197732	3.96324e-05	0.000852689	Vegfb
ENSMUSG00000056429	1162.28	-0.683139	0.129699	1.4259e-08	8.83577e-07	Tgoln1
ENSMUSG00000030695	22607.2	-0.681746	0.125541	4.87077e-09	3.55008e-07	Aldoa
ENSMUSG00000030894	1330.74	-0.680261	0.127473	8.79427e-09	5.89074e-07	Tpp1
ENSMUSG00000001521	1347.23	-0.679107	0.130822	1.75829e-08	1.06171e-06	Tulp3
ENSMUSG00000096014	401.173	-0.678889	0.236841	0.000255241	0.00409997	Sox1
ENSMUSG00000063060	220.362	-0.678029	0.248149	0.000440121	0.00644408	Sox7
ENSMUSG00000049288	101.554	-0.677592	0.308995	0.00187051	0.0203469	Lix1l
ENSMUSG00000053414	274.43	-0.675786	0.203746	7.73473e-05	0.00153443	Hunk
ENSMUSG00000063801	1146.22	-0.675015	0.13724	7.85986e-08	3.89444e-06	Ap3s2
ENSMUSG00000006378	827.672	-0.674891	0.150823	6.73012e-07	2.60163e-05	Gcat
ENSMUSG00000030316	619.899	-0.671733	0.149499	6.56024e-07	2.54787e-05	Tamm41
ENSMUSG00000010663	1235.77	-0.669721	0.131843	3.95904e-08	2.11982e-06	Fads1
ENSMUSG00000050248	587.295	-0.669064	0.166545	4.98192e-06	0.000148515	Evc2
ENSMUSG00000048636	64.2075	-0.66685	0.436138	0.00609196	0.0496999	A730049H05Rik
ENSMUSG00000044876	371.326	-0.666358	0.185321	2.8111e-05	0.000637991	Zfp444
ENSMUSG00000027077	292.297	-0.665255	0.189451	3.85861e-05	0.000832343	Smtnl1
ENSMUSG00000044595	79.6808	-0.66501	0.371905	0.00411805	0.0370692	Dnd1
ENSMUSG00000025930	235.759	-0.658467	0.212489	0.000162847	0.00288161	Msc
ENSMUSG00000058655	16560.2	-0.657215	0.0985455	2.68915e-12	4.15813e-10	Eif4b
ENSMUSG00000055102	174.793	-0.656758	0.24394	0.000562209	0.00786285	Zfp819
ENSMUSG00000020520	205.687	-0.656276	0.218425	0.000229617	0.00376513	Galnt10
ENSMUSG00000070565	746.131	-0.653457	0.137381	1.92399e-07	8.51135e-06	Rasal2
ENSMUSG00000025577	472.583	-0.653155	0.157578	3.50954e-06	0.000109972	Cbx2
ENSMUSG00000042659	612.916	-0.652748	0.15478	2.217e-06	7.36449e-05	Arrdc4
ENSMUSG00000039741	2205.26	-0.652711	0.130258	4.95169e-08	2.56821e-06	Bahcc1
ENSMUSG00000049804	539.071	-0.652209	0.159948	4.28908e-06	0.00013117	Armcx4
ENSMUSG00000031446	812.796	-0.651808	0.144145	5.84069e-07	2.29535e-05	Cul4a
ENSMUSG00000034551	78.7143	-0.651191	0.358053	0.00418626	0.0375402	Hdx
ENSMUSG00000021846	236.809	-0.650627	0.214753	0.00020723	0.00348083	Peli2
ENSMUSG00000092060	2764.56	-0.649511	0.12972	4.80002e-08	2.51317e-06	Bend4
ENSMUSG00000096010	804.177	-0.645966	0.175792	2.02818e-05	0.000483974	H4f16
ENSMUSG00000025223	3154.04	-0.644792	0.107531	1.55987e-10	1.60299e-08	Ldb1
ENSMUSG00000069305	3763	-0.642311	0.153469	2.88841e-06	9.33375e-05	Hist1h4n
ENSMUSG00000021806	4437.14	-0.641463	0.109	4.15837e-10	3.86518e-08	Nid2
ENSMUSG00000019916	415.205	-0.640153	0.207203	0.00015847	0.00282227	P4ha1
ENSMUSG00000060261	2860.72	-0.63985	0.122657	1.93487e-08	1.1474e-06	Gtf2i
ENSMUSG00000007458	2071.82	-0.637318	0.122173	1.86114e-08	1.11674e-06	M6pr
ENSMUSG00000058239	804.197	-0.636177	0.139592	5.21041e-07	2.08732e-05	Usf2
ENSMUSG00000044005	280.38	-0.635849	0.198275	0.000120689	0.00223857	Gls2
ENSMUSG00000026958	474.348	-0.634849	0.190667	7.15749e-05	0.00143608	Dpp7
ENSMUSG00000025257	93.8196	-0.634029	0.325219	0.00340835	0.0321275	Ribc1
ENSMUSG00000031657	1120.64	-0.633042	0.129966	1.05107e-07	4.95442e-06	Heatr3
ENSMUSG00000039278	165.84	-0.632787	0.262167	0.00119433	0.0142365	Pcsk1n
ENSMUSG00000059839	159.352	-0.632259	0.248271	0.000881003	0.0112063	Zfp874b
ENSMUSG00000046572	2598.34	-0.631878	0.108182	4.32849e-10	4.00083e-08	Zfp518b
ENSMUSG00000032232	693.558	-0.631787	0.15824	6.23297e-06	0.000178725	Cgnl1
ENSMUSG00000031523	4950.6	-0.63152	0.109333	8.3311e-10	7.33181e-08	Dlc1
ENSMUSG00000022816	2241.02	-0.631392	0.114105	3.19646e-09	2.38223e-07	Fstl1
ENSMUSG00000048330	291.499	-0.630046	0.189128	7.70529e-05	0.0015306	Ric3
ENSMUSG00000032640	532.509	-0.629069	0.153835	4.39592e-06	0.000134001	Chsy1
ENSMUSG00000078453	113.902	-0.628971	0.304969	0.00269974	0.0270382	Abracl
ENSMUSG00000026500	99.7073	-0.627499	0.335033	0.00382017	0.0349584	Cox20
ENSMUSG00000025203	12761.5	-0.627332	0.391405	0.00549973	0.0462363	Scd2
ENSMUSG00000033826	2550.5	-0.627302	0.142937	1.14335e-06	4.18513e-05	Dnah8
ENSMUSG00000034292	515.814	-0.626631	0.153087	4.28127e-06	0.00013117	Traf3ip1
ENSMUSG00000024180	719.221	-0.624648	0.143856	1.44448e-06	5.13227e-05	Tmem8
ENSMUSG00000033436	339.034	-0.624581	0.179424	4.83971e-05	0.00101874	Armcx2
ENSMUSG00000021594	110.103	-0.624566	0.310166	0.00301996	0.0291853	Srd5a1
ENSMUSG00000046152	136.259	-0.622683	0.268373	0.00159575	0.0180093	Fut10
ENSMUSG00000042216	204.827	-0.622104	0.246914	0.000915806	0.0115312	Sgsm1
ENSMUSG00000006494	3680.8	-0.621781	0.11003	1.8375e-09	1.44769e-07	Pdk1
ENSMUSG00000027303	476.697	-0.620686	0.169483	2.40944e-05	0.000562259	Ptpra
ENSMUSG00000035246	1806.52	-0.620524	0.112378	3.8091e-09	2.81346e-07	Pcyt1b
ENSMUSG00000032193	2206.92	-0.620175	0.10974	1.71764e-09	1.37953e-07	Ldlr
ENSMUSG00000030036	579.863	-0.620119	0.155007	6.33436e-06	0.000181005	Mogs
ENSMUSG00000070327	2110.56	-0.619697	0.119298	2.2142e-08	1.28491e-06	Rnf213
ENSMUSG00000047146	14514	-0.615983	0.102893	2.40404e-10	2.34122e-08	Tet1
ENSMUSG00000098950	1053.52	-0.61512	0.126881	1.3671e-07	6.30046e-06	Gm28036
ENSMUSG00000035093	724.625	-0.614794	0.138048	9.11402e-07	3.44273e-05	Secisbp2l
ENSMUSG00000037890	329.106	-0.61478	0.187357	9.81921e-05	0.00189788	Wdr19
ENSMUSG00000027589	358.305	-0.613642	0.174257	4.2049e-05	0.000898837	Pcmtd2
ENSMUSG00000006567	143.139	-0.613625	0.306781	0.00297279	0.0288643	Atp7b
ENSMUSG00000026797	175.743	-0.611046	0.249903	0.00116278	0.0139508	Stxbp1
ENSMUSG00000028167	181.892	-0.610976	0.269905	0.00177368	0.0194728	Bdh2
ENSMUSG00000052459	2342.28	-0.61092	0.11465	1.10042e-08	7.19521e-07	Atp6v1a
ENSMUSG00000095217	2506.12	-0.60648	0.120987	5.47627e-08	2.81382e-06	H2bc15
ENSMUSG00000010830	499.402	-0.604809	0.215705	0.000426743	0.00627964	Kdelr3
ENSMUSG00000035900	240.351	-0.604433	0.20374	0.000287222	0.00454311	Gramd4
ENSMUSG00000002504	195.18	-0.604413	0.236014	0.000891415	0.0113102	Slc9a3r2
ENSMUSG00000036334	78.2657	-0.603795	0.364622	0.00604941	0.0494504	Igsf10
ENSMUSG00000050192	152.13	-0.600264	0.269664	0.002015	0.0214946	Eif5a2
ENSMUSG00000027555	178.827	-0.600168	0.237378	0.000967485	0.0120083	Car13
ENSMUSG00000041135	91.9067	-0.599891	0.356484	0.00561834	0.0470422	Ripk2
ENSMUSG00000068284	502.959	-0.599825	0.155579	1.21409e-05	0.000314111	Usf3
ENSMUSG00000018340	1204.87	-0.598667	0.154155	9.92488e-06	0.000265707	Anxa6
ENSMUSG00000034522	242.073	-0.598181	0.211963	0.000439802	0.00644408	Zfp395
ENSMUSG00000020413	1021.81	-0.597014	0.129241	4.39364e-07	1.81279e-05	Hus1
ENSMUSG00000025856	797.586	-0.596491	0.135229	1.29639e-06	4.68313e-05	Pdgfa
ENSMUSG00000061436	418.502	-0.596366	0.167224	3.67249e-05	0.000797393	Hipk2
ENSMUSG00000037686	128.503	-0.596311	0.31978	0.00406093	0.0366459	Aspg
ENSMUSG00000074480	2202.68	-0.59626	0.123556	1.54464e-07	7.05798e-06	Mex3a
ENSMUSG00000017760	1363.26	-0.596039	0.118364	5.60653e-08	2.86296e-06	Ctsa
ENSMUSG00000028093	1471.44	-0.594627	0.135146	1.15905e-06	4.2239e-05	Acp6
ENSMUSG00000027702	625.617	-0.594495	0.171358	5.01679e-05	0.00104934	Lrrc34
ENSMUSG00000003031	424.245	-0.59358	0.184667	0.000126624	0.00232261	Cdkn1b
ENSMUSG00000025427	585.301	-0.593533	0.157393	1.70723e-05	0.0004221	Rnf165
ENSMUSG00000027379	2872.44	-0.592931	0.107125	3.74045e-09	2.77515e-07	Bub1
ENSMUSG00000022848	245.466	-0.592835	0.203759	0.000353562	0.00540137	Slc49a4
ENSMUSG00000028607	223.994	-0.590641	0.219086	0.00065974	0.00891781	Cpt2
ENSMUSG00000043733	1294.08	-0.590592	0.119861	9.85128e-08	4.70573e-06	Ptpn11
ENSMUSG00000029361	537.928	-0.590506	0.158322	2.03009e-05	0.000483974	Nos1
ENSMUSG00000030541	2221.5	-0.588194	0.139371	2.43928e-06	8.00753e-05	Idh2
ENSMUSG00000042202	615.395	-0.58724	0.152342	1.28493e-05	0.000330625	Slc35e2
ENSMUSG00000031508	1253.24	-0.586864	0.134556	1.39661e-06	5.02323e-05	Ankrd10
ENSMUSG00000099583	2721.91	-0.586256	0.112762	2.19308e-08	1.27762e-06	H3c4
ENSMUSG00000025026	856.681	-0.584451	0.138903	2.87458e-06	9.30723e-05	Add3
ENSMUSG00000040616	294.656	-0.584303	0.199453	0.000329914	0.00511088	Tmem51
ENSMUSG00000003199	691.601	-0.583073	0.156249	2.01937e-05	0.000483509	Mpnd
ENSMUSG00000042622	116.449	-0.583024	0.326909	0.00492872	0.0424496	Maff
ENSMUSG00000001418	1041.24	-0.582193	0.129263	8.07935e-07	3.09428e-05	Glmp
ENSMUSG00000021556	2511.96	-0.58207	0.136277	2.07321e-06	7.00027e-05	Golm1
ENSMUSG00000021102	278.677	-0.581199	0.1951	0.000290998	0.00459404	Glrx5
ENSMUSG00000020888	1985.73	-0.579597	0.114835	5.43553e-08	2.80158e-06	Dvl2
ENSMUSG00000042626	2171.73	-0.579593	0.111483	2.6298e-08	1.49519e-06	Shc1
ENSMUSG00000021127	2614.94	-0.575041	0.117789	1.25287e-07	5.80639e-06	Zfp36l1
ENSMUSG00000047045	230.324	-0.57382	0.219763	0.000851022	0.0109233	Tmem164
ENSMUSG00000020744	514.202	-0.573792	0.158405	3.23716e-05	0.000717948	Slc25a19
ENSMUSG00000032494	9188.7	-0.573708	0.130802	1.12753e-06	4.15477e-05	Tdgf1
ENSMUSG00000043284	613.108	-0.573008	0.14504	9.40259e-06	0.000253778	Tmem11
ENSMUSG00000032349	1323.08	-0.572603	0.11921	1.81519e-07	8.16097e-06	Elovl5
ENSMUSG00000031557	356.362	-0.572558	0.198194	0.000370755	0.0056072	Plekha2
ENSMUSG00000064288	2772.6	-0.571675	0.131422	1.52139e-06	5.3556e-05	H4c12
ENSMUSG00000003528	755.606	-0.57151	0.135889	3.11033e-06	9.89625e-05	Slc25a1
ENSMUSG00000020121	237.594	-0.571372	0.209318	0.000630311	0.00861147	Srgap1
ENSMUSG00000021054	143.6	-0.570999	0.272577	0.00299944	0.0290379	Sgpp1
ENSMUSG00000024038	902.57	-0.570393	0.148542	1.34738e-05	0.000344551	Ndufv3
ENSMUSG00000020978	477.129	-0.570273	0.156841	3.25383e-05	0.000720677	Klhdc2
ENSMUSG00000072946	441.033	-0.569188	0.171223	9.5703e-05	0.00185411	Ptgr2
ENSMUSG00000023007	698.766	-0.569022	0.175517	0.000115358	0.00214691	Prpf40b
ENSMUSG00000033502	153.365	-0.56867	0.291413	0.0037781	0.0346693	Cdc14a
ENSMUSG00000036698	5992.02	-0.568414	0.105303	8.59203e-09	5.80225e-07	Ago2
ENSMUSG00000029722	274.637	-0.567882	0.203014	0.000513671	0.00730756	Agfg2
ENSMUSG00000052056	2225.07	-0.56753	0.118966	2.20956e-07	9.6203e-06	Zfp217
ENSMUSG00000032329	500.659	-0.565516	0.166635	7.56115e-05	0.00150722	Hmg20a
ENSMUSG00000027298	1036.95	-0.564835	0.157091	3.44375e-05	0.000756665	Tyro3
ENSMUSG00000059475	178.356	-0.561983	0.233645	0.00152812	0.0174004	Zfp426
ENSMUSG00000033705	193.989	-0.560649	0.234944	0.0015824	0.017883	Stard9
ENSMUSG00000057497	885.448	-0.560619	0.155262	3.31591e-05	0.00073149	Fam136a
ENSMUSG00000020253	272.749	-0.560354	0.217734	0.000958168	0.0119195	Ppm1m
ENSMUSG00000062901	1813.1	-0.559801	0.120026	2.68819e-07	1.15223e-05	Klhl24
ENSMUSG00000009112	966.967	-0.559468	0.138673	6.43338e-06	0.000183518	Bcl2l13
ENSMUSG00000071856	517.787	-0.559091	0.160924	5.80006e-05	0.00118765	Mcc
ENSMUSG00000026199	985.948	-0.55818	0.144791	1.3257e-05	0.000339531	Ankzf1
ENSMUSG00000051495	1085.46	-0.557667	0.127956	1.61743e-06	5.63375e-05	Irf2bp2
ENSMUSG00000018509	308.945	-0.5575	0.209888	0.000778275	0.0102276	Cenpv
ENSMUSG00000063672	180.202	-0.556159	0.26114	0.00280467	0.0277366	Nkx6-3
ENSMUSG00000009406	419.289	-0.555779	0.163972	8.10068e-05	0.00159554	Elk1
ENSMUSG00000024427	3135.08	-0.555589	0.105381	1.69479e-08	1.02712e-06	Spry4
ENSMUSG00000035575	1993.69	-0.555495	0.119993	4.64206e-07	1.8917e-05	Utp6
ENSMUSG00000021273	878.14	-0.55495	0.135394	5.01387e-06	0.000148931	Fdft1
ENSMUSG00000031708	1786.32	-0.554265	0.13138	2.92366e-06	9.42923e-05	Tecr
ENSMUSG00000047824	1078.78	-0.554097	0.123839	9.60123e-07	3.59394e-05	Pygo2
ENSMUSG00000030861	351.994	-0.554009	0.179289	0.000222733	0.00369585	Acadsb
ENSMUSG00000022443	11710.9	-0.553034	0.105271	2.07728e-08	1.22464e-06	Myh9
ENSMUSG00000020536	1460.37	-0.55287	0.118531	3.80084e-07	1.58008e-05	Llgl1
ENSMUSG00000090266	224.905	-0.551701	0.216966	0.00106377	0.0129986	Mettl23
ENSMUSG00000041958	860.993	-0.55085	0.137207	7.24395e-06	0.000202451	Pigs
ENSMUSG00000039158	407.918	-0.550776	0.204071	0.000674411	0.00907904	Akna
ENSMUSG00000022436	1162.23	-0.549973	0.122695	9.35018e-07	3.51588e-05	Sh3bp1
ENSMUSG00000031349	451.2	-0.549673	0.163989	9.31436e-05	0.00180664	Nsdhl
ENSMUSG00000038354	884.325	-0.549184	0.165801	9.8469e-05	0.00189845	Ankrd35
ENSMUSG00000004642	1384.8	-0.548126	0.11896	5.13184e-07	2.06083e-05	Slbp
ENSMUSG00000036743	227.367	-0.54784	0.253316	0.00263023	0.0265025	Psma8
ENSMUSG00000033149	136.652	-0.547607	0.269282	0.00371468	0.0342378	Phldb2
ENSMUSG00000048078	1899.69	-0.545578	0.116678	3.80097e-07	1.58008e-05	Tenm4
ENSMUSG00000022390	2235.85	-0.545387	0.121406	7.54611e-07	2.9035e-05	Zc3h7b
ENSMUSG00000037994	156.289	-0.54514	0.298345	0.00507785	0.0434176	Slc9b2
ENSMUSG00000039308	118.109	-0.544782	0.287719	0.0049264	0.0424496	Ndst2
ENSMUSG00000055065	7206.17	-0.544487	0.116501	4.48171e-07	1.83995e-05	Ddx17
ENSMUSG00000035469	763.304	-0.544461	0.137573	9.653e-06	0.000259268	Rcbtb1
ENSMUSG00000089704	707.15	-0.544142	0.147356	2.63387e-05	0.000606084	Galnt2
ENSMUSG00000045629	159.456	-0.542709	0.259204	0.00321274	0.0307229	Sh3tc2
ENSMUSG00000048445	152.865	-0.54176	0.255746	0.00316679	0.0303736	Ccdc57
ENSMUSG00000021981	178.01	-0.541475	0.247894	0.00269687	0.0270259	Cab39l
ENSMUSG00000000538	242.223	-0.539552	0.202184	0.000829037	0.0107495	Tom1l2
ENSMUSG00000055373	539.485	-0.537319	0.171347	0.000190086	0.00325567	Fut9
ENSMUSG00000036103	287.16	-0.535808	0.196309	0.000695295	0.00932981	Colec12
ENSMUSG00000022800	920.859	-0.533255	0.135327	1.05243e-05	0.000278599	Fyttd1
ENSMUSG00000008604	3961.84	-0.532137	0.103158	3.88356e-08	2.09295e-06	Ubqln4
ENSMUSG00000029313	3436.88	-0.531718	0.108195	1.44433e-07	6.61952e-06	Aff1
ENSMUSG00000027078	247.355	-0.53131	0.203087	0.000974765	0.0120624	Ube2l6
ENSMUSG00000062590	683.203	-0.530346	0.142218	2.48014e-05	0.000575511	Armc9
ENSMUSG00000030257	249.27	-0.529357	0.211611	0.00130972	0.0153465	Srgap3
ENSMUSG00000032294	55439.2	-0.528858	0.113878	4.41069e-07	1.8153e-05	Pkm
ENSMUSG00000021614	1233.64	-0.526568	0.13574	1.26218e-05	0.000325277	Vcan
ENSMUSG00000050876	245.856	-0.526515	0.24073	0.00268042	0.0268774	Spata31d1a
ENSMUSG00000026657	932.398	-0.526262	0.135977	1.43066e-05	0.000361378	Frmd4a
ENSMUSG00000023961	129.123	-0.525453	0.279006	0.0053173	0.045069	Enpp4
ENSMUSG00000048058	309.21	-0.523781	0.183447	0.000501891	0.00715844	Ldlrad3
ENSMUSG00000032249	3340.34	-0.52355	0.130819	7.60535e-06	0.000211125	Anp32a
ENSMUSG00000020823	3542.18	-0.523453	0.105853	9.89783e-08	4.70573e-06	Sec14l1
ENSMUSG00000028532	445.943	-0.523273	0.173434	0.000298947	0.00469267	Cachd1
ENSMUSG00000014786	158.747	-0.523027	0.267922	0.0045152	0.0398634	Slc9a5
ENSMUSG00000023990	596.004	-0.522541	0.147326	5.03442e-05	0.0010517	Tfeb
ENSMUSG00000026200	203.982	-0.521746	0.235333	0.00267094	0.0268148	Glb1l
ENSMUSG00000033417	1411	-0.521682	0.125742	4.58133e-06	0.000139079	Cacul1
ENSMUSG00000032267	2419.99	-0.521107	0.110773	3.66859e-07	1.53275e-05	Usp28
ENSMUSG00000022898	438.465	-0.519396	0.161388	0.000164963	0.00290971	Vps26c
ENSMUSG00000024238	430.456	-0.519332	0.162257	0.000173936	0.00303563	Zeb1
ENSMUSG00000042790	466.506	-0.518878	0.168456	0.000253363	0.00408964	Rnf214
ENSMUSG00000031516	249.828	-0.51779	0.202575	0.00120366	0.0143176	Dctn6
ENSMUSG00000034206	498.822	-0.517726	0.169011	0.000264542	0.00423292	Polq
ENSMUSG00000035107	697.11	-0.517395	0.13891	2.57934e-05	0.000594361	Dcbld2
ENSMUSG00000029004	687.854	-0.516944	0.139464	2.82537e-05	0.000640353	Kmt2e
ENSMUSG00000028438	431.462	-0.516247	0.164364	0.000213386	0.00357696	Kif24
ENSMUSG00000022519	550.529	-0.516242	0.151507	8.0119e-05	0.00157994	Srl
ENSMUSG00000021477	2894.08	-0.516161	0.113532	7.93234e-07	3.04502e-05	Ctsl
ENSMUSG00000019818	2319.29	-0.514692	0.121998	3.31673e-06	0.000104724	Cd164
ENSMUSG00000022438	3717.91	-0.514618	0.111814	5.74454e-07	2.27377e-05	Parvb
ENSMUSG00000058454	599.366	-0.514028	0.147365	6.44201e-05	0.00130138	Dhcr7
ENSMUSG00000042650	2438.44	-0.513543	0.126607	6.84044e-06	0.000192802	Alkbh5
ENSMUSG00000017631	2370.32	-0.512998	0.132112	1.46475e-05	0.000368303	Abr
ENSMUSG00000029106	1312.48	-0.511448	0.132972	1.43757e-05	0.000362358	Add1
ENSMUSG00000004151	512.991	-0.511071	0.152702	0.000104742	0.00199515	Etv1
ENSMUSG00000005374	802.426	-0.511018	0.134434	1.99518e-05	0.000478409	Tbl2
ENSMUSG00000002996	1104.41	-0.508143	0.133793	1.92976e-05	0.0004661	Hbp1
ENSMUSG00000030323	418.85	-0.50788	0.163158	0.000241801	0.003926	Ift122
ENSMUSG00000101972	2123.62	-0.507277	0.117213	2.18632e-06	7.29289e-05	H3c11
ENSMUSG00000034807	1381.46	-0.506525	0.127828	1.04501e-05	0.000277568	Colgalt1
ENSMUSG00000020717	1321.48	-0.505355	0.137283	2.95616e-05	0.000663631	Pecam1
ENSMUSG00000031787	634.728	-0.503937	0.14547	7.29478e-05	0.00145763	Katnb1
ENSMUSG00000029622	831.968	-0.503117	0.135229	2.75044e-05	0.000628537	Arpc1b
ENSMUSG00000026484	2005.52	-0.502507	0.122843	6.17909e-06	0.000177488	Rnf2
ENSMUSG00000036817	2261.61	-0.502326	0.131541	1.70009e-05	0.000421709	Sun1
ENSMUSG00000031540	2376.12	-0.501824	0.118489	3.03071e-06	9.69887e-05	Kat6a
ENSMUSG00000036427	9272.47	-0.501373	0.122288	5.45535e-06	0.000159468	Gpi1
ENSMUSG00000032175	1087.64	-0.501153	0.130768	1.70932e-05	0.0004221	Tyk2
ENSMUSG00000051934	1469.17	-0.5008	0.121005	4.8202e-06	0.000144214	Spats2
ENSMUSG00000027860	1505.27	-0.500088	0.134529	2.76463e-05	0.000630434	Vangl1
ENSMUSG00000050428	275.277	-0.499891	0.20678	0.0017698	0.0194432	Fbxo46
ENSMUSG00000060073	2499.11	-0.499258	0.10798	5.6379e-07	2.25131e-05	Psma3
ENSMUSG00000024169	769.856	-0.498669	0.140231	5.25356e-05	0.00109059	Ift140
ENSMUSG00000022500	899.082	-0.496213	0.132245	2.52494e-05	0.000585087	Litaf
ENSMUSG00000042099	696.892	-0.495799	0.152481	0.000154364	0.00276103	Kank3
ENSMUSG00000024665	578.27	-0.493826	0.150149	0.000133618	0.00243203	Fads2
ENSMUSG00000020027	1748.91	-0.492869	0.142472	7.16088e-05	0.00143608	Socs2
ENSMUSG00000017288	517.25	-0.492614	0.155394	0.000221892	0.00368595	Vps53
ENSMUSG00000022945	1572.34	-0.491966	0.115714	3.23072e-06	0.000102399	Chaf1b
ENSMUSG00000020883	522.137	-0.491666	0.165787	0.000397953	0.00595849	Fbxl20
ENSMUSG00000030275	4918.8	-0.49085	0.12451	1.02206e-05	0.000272742	Etnk1
ENSMUSG00000046519	574.639	-0.490688	0.148244	0.000124564	0.00229246	Golph3l
ENSMUSG00000038831	162.016	-0.49045	0.244473	0.0048607	0.0419292	Ralgps1
ENSMUSG00000022469	360.901	-0.489989	0.177327	0.000734898	0.00976617	Rapgef3
ENSMUSG00000041143	146.159	-0.489858	0.257634	0.00590644	0.0486447	Tmco4
ENSMUSG00000027132	440.207	-0.489707	0.181206	0.000800709	0.0104725	Katnbl1
ENSMUSG00000033530	805.372	-0.489506	0.137467	5.20329e-05	0.00108151	Ttc7b
ENSMUSG00000024104	2626.55	-0.48905	0.122592	9.46624e-06	0.00025508	Washc2
ENSMUSG00000020422	7748.27	-0.488727	0.105834	5.91332e-07	2.31839e-05	Tns3
ENSMUSG00000036893	1797.28	-0.488276	0.112738	2.32983e-06	7.66343e-05	Ehmt1
ENSMUSG00000063021	3107.38	-0.48822	0.110697	1.68642e-06	5.8372e-05	H2ac15
ENSMUSG00000037251	233.312	-0.488038	0.20602	0.00215859	0.0226368	Pomk
ENSMUSG00000007950	182.846	-0.487482	0.250099	0.00528399	0.0448786	Abhd8
ENSMUSG00000057666	63912	-0.486812	0.0991786	9.51464e-08	4.60095e-06	Gapdh
ENSMUSG00000031983	435.593	-0.486759	0.161266	0.000327281	0.00507485	2310022B05Rik
ENSMUSG00000038119	385.949	-0.486697	0.169376	0.000553009	0.00775385	Cdon
ENSMUSG00000039662	720.112	-0.484634	0.137393	6.06996e-05	0.00123679	Icmt
ENSMUSG00000022558	881.946	-0.484439	0.132051	3.65853e-05	0.000796453	Mroh1
ENSMUSG00000000594	634.419	-0.483706	0.176973	0.00078697	0.0103272	Gm2a
ENSMUSG00000032393	566.689	-0.483599	0.148855	0.000167144	0.00293567	Dpp8
ENSMUSG00000004383	342.08	-0.48288	0.188393	0.00131798	0.0154105	Large1
ENSMUSG00000020973	333.212	-0.482778	0.17762	0.000880037	0.0112063	Dnaaf2
ENSMUSG00000026955	283.527	-0.481751	0.193792	0.00161553	0.0181705	Sapcd2
ENSMUSG00000036323	2560.42	-0.481293	0.108958	1.68081e-06	5.82998e-05	Srp72
ENSMUSG00000053716	320.194	-0.479681	0.183233	0.00117654	0.0140954	Dusp7
ENSMUSG00000092329	830.002	-0.478854	0.135817	6.37153e-05	0.00128872	Galnt2l
ENSMUSG00000032218	1539.26	-0.478316	0.129262	3.22316e-05	0.000715802	Ccnb2
ENSMUSG00000020212	337.404	-0.478084	0.180201	0.00107442	0.0131094	Mdm1
ENSMUSG00000036737	2273.14	-0.477078	0.109389	2.24818e-06	7.42439e-05	Oxsr1
ENSMUSG00000069814	425.347	-0.477067	0.188876	0.00145141	0.016653	Ccdc92b
ENSMUSG00000047719	225.914	-0.476344	0.213406	0.00306792	0.0296142	Ubiad1
ENSMUSG00000000628	9649.9	-0.474753	0.100398	3.5382e-07	1.48578e-05	Hk2
ENSMUSG00000004266	478.911	-0.474114	0.162369	0.000494796	0.00707554	Ptpn6
ENSMUSG00000032604	3866.99	-0.473527	0.106619	1.44553e-06	5.13227e-05	Qars
ENSMUSG00000041112	645.091	-0.4732	0.149087	0.000227289	0.00374685	Elmo1
ENSMUSG00000020902	1617.51	-0.472998	0.139271	9.84231e-05	0.00189845	Ntn1
ENSMUSG00000039814	190.26	-0.472916	0.248416	0.00609936	0.0497358	Xkr5
ENSMUSG00000029388	943.892	-0.472371	0.130544	4.59015e-05	0.000976145	Eif2b1
ENSMUSG00000062761	816.92	-0.471472	0.136738	8.7128e-05	0.00170596	Zfp512
ENSMUSG00000018727	368.857	-0.471362	0.184554	0.00142301	0.0163953	Cpsf4l
ENSMUSG00000020257	3202.32	-0.471061	0.104756	1.12099e-06	4.13992e-05	Wdr82
ENSMUSG00000009076	246.439	-0.471014	0.214282	0.00333768	0.0315915	Zmat5
ENSMUSG00000025899	421.002	-0.470737	0.16339	0.000577599	0.00802382	Alkbh8
ENSMUSG00000020605	1065.58	-0.469138	0.126773	3.41261e-05	0.00075182	Hs1bp3
ENSMUSG00000027475	498.949	-0.468484	0.153976	0.000348461	0.00533822	Kif3b
ENSMUSG00000031591	2253.4	-0.468041	0.115255	7.75356e-06	0.000214161	Asah1
ENSMUSG00000050213	527.611	-0.468029	0.151725	0.000303467	0.00474562	Snip1
ENSMUSG00000047407	2879.81	-0.467425	0.105182	1.44964e-06	5.13583e-05	Tgif1
ENSMUSG00000001138	505.857	-0.466816	0.155891	0.000403868	0.00601981	Cnnm3
ENSMUSG00000032352	293.012	-0.466483	0.187401	0.00173999	0.0192139	Lrrc1
ENSMUSG00000041779	460.716	-0.466417	0.1628	0.000605222	0.00836541	Tram2
ENSMUSG00000023277	763.658	-0.466235	0.13915	0.000124395	0.00229188	Twf2
ENSMUSG00000028576	336.079	-0.466091	0.178385	0.00125297	0.0148074	Ift74
ENSMUSG00000032606	229.208	-0.465987	0.224074	0.00451204	0.0398568	Nicn1
ENSMUSG00000026709	900.789	-0.465916	0.13368	7.7062e-05	0.0015306	Dars2
ENSMUSG00000030615	351.458	-0.465799	0.180612	0.00136734	0.0158796	Tmem126a
ENSMUSG00000041408	2873.9	-0.465773	0.112116	5.57197e-06	0.000162303	Wapl
ENSMUSG00000024998	557.254	-0.465696	0.163431	0.000611916	0.00842276	Plce1
ENSMUSG00000022429	361.568	-0.46538	0.204996	0.00279461	0.0276843	Dmc1
ENSMUSG00000023262	679.337	-0.465066	0.153919	0.000369357	0.00559616	Acy1
ENSMUSG00000034940	539.045	-0.464894	0.151919	0.000333901	0.00516299	Synrg
ENSMUSG00000023923	207.57	-0.463773	0.219816	0.00431275	0.0384453	Tbc1d5
ENSMUSG00000063450	1569.55	-0.463418	0.141463	0.000146372	0.00263231	Syne2
ENSMUSG00000021690	852.535	-0.463327	0.138196	0.000128771	0.00235417	Jmy
ENSMUSG00000070394	318.11	-0.462645	0.223034	0.00440479	0.0391182	Tmem256
ENSMUSG00000059714	326.706	-0.462497	0.200088	0.00267599	0.0268491	Flot1
ENSMUSG00000026791	241.605	-0.462391	0.212388	0.00374889	0.0344394	Slc2a8
ENSMUSG00000039477	1245.49	-0.462285	0.12101	1.99211e-05	0.000478366	Tnrc18
ENSMUSG00000037992	1639.42	-0.462264	0.126319	3.93657e-05	0.000848054	Rara
ENSMUSG00000030029	275.656	-0.462065	0.191582	0.00212346	0.022349	Lrig1
ENSMUSG00000060279	3156.65	-0.461924	0.115358	1.01935e-05	0.000272458	Ap2a1
ENSMUSG00000037035	1718.66	-0.461677	0.140217	0.000147076	0.00263924	Inhbb
ENSMUSG00000043987	1113.6	-0.461115	0.128558	5.39059e-05	0.00111577	Cep164
ENSMUSG00000052593	668.446	-0.460819	0.146482	0.000254622	0.004094	Adam17
ENSMUSG00000013663	1895.75	-0.459876	0.119539	2.36827e-05	0.000554999	Pten
ENSMUSG00000025533	328.475	-0.459735	0.181	0.00157007	0.017768	Asl
ENSMUSG00000004931	580.44	-0.459309	0.155076	0.000459972	0.00666396	Apba3
ENSMUSG00000022125	988.771	-0.459306	0.127106	4.96305e-05	0.00103941	Cln5
ENSMUSG00000001105	375.832	-0.458909	0.1828	0.00166416	0.0185661	Ift20
ENSMUSG00000099041	521.875	-0.458217	0.156312	0.000513181	0.00730687	Gm28035
ENSMUSG00000004446	520.587	-0.457261	0.166997	0.000890951	0.0113102	Bid
ENSMUSG00000035637	607.157	-0.457072	0.159063	0.000584098	0.0081073	Grhpr
ENSMUSG00000020454	1631.81	-0.456418	0.115859	1.39493e-05	0.000353975	Eif4enif1
ENSMUSG00000063430	247.351	-0.45588	0.201777	0.00319359	0.0305952	Wscd2
ENSMUSG00000042700	2141.35	-0.455529	0.112828	9.08767e-06	0.000246081	Sipa1l1
ENSMUSG00000031007	876.5	-0.45498	0.140105	0.000183166	0.00317328	Atp6ap2
ENSMUSG00000042557	3712.89	-0.454537	0.10315	1.96684e-06	6.69577e-05	Sin3a
ENSMUSG00000029227	1677.25	-0.454202	0.113226	1.07167e-05	0.000283239	Fip1l1
ENSMUSG00000017754	997.428	-0.453854	0.156031	0.000529696	0.00747847	Pltp
ENSMUSG00000015087	1100.27	-0.453851	0.13255	0.000101034	0.00193473	Rabl6
ENSMUSG00000027408	218.843	-0.453651	0.212734	0.00447696	0.0396104	Cpxm1
ENSMUSG00000026596	2737.46	-0.453639	0.110879	6.92677e-06	0.000194573	Abl2
ENSMUSG00000004936	1730.49	-0.453534	0.117275	1.85784e-05	0.000450043	Map2k1
ENSMUSG00000025880	2281.49	-0.453143	0.123007	3.8331e-05	0.00082792	Smad7
ENSMUSG00000032198	4745.06	-0.45207	0.105151	3.00872e-06	9.64715e-05	Dock6
ENSMUSG00000024833	1788.23	-0.451516	0.117437	2.02439e-05	0.000483974	Pola2
ENSMUSG00000005672	1265.83	-0.451246	0.123814	4.61021e-05	0.000979151	Kit
ENSMUSG00000063524	30837.4	-0.45046	0.119036	2.42424e-05	0.000564916	Eno1
ENSMUSG00000028274	638.331	-0.450404	0.164814	0.000876137	0.0111936	Rngtt
ENSMUSG00000027852	2418.21	-0.450016	0.112424	1.1339e-05	0.000296374	Nras
ENSMUSG00000021464	803.361	-0.449826	0.143366	0.000272275	0.00433988	Ror2
ENSMUSG00000032239	284.441	-0.44948	0.188563	0.00245421	0.0250802	Rp9
ENSMUSG00000071064	249.161	-0.448969	0.200132	0.00344293	0.0323655	Zfp827
ENSMUSG00000022136	351.66	-0.447975	0.177883	0.0017408	0.0192139	Dnajc3
ENSMUSG00000020572	2719.77	-0.447662	0.107341	5.40752e-06	0.00015863	Nampt
ENSMUSG00000003033	855.61	-0.447264	0.131495	0.000113768	0.00211969	Ap1m1
ENSMUSG00000027365	2640.06	-0.446456	0.122373	4.40894e-05	0.000938815	Trpm7
ENSMUSG00000053175	878.083	-0.446205	0.140308	0.000240824	0.00391397	Bcl3
ENSMUSG00000030168	3011.07	-0.446177	0.107398	6.07849e-06	0.000174902	Adipor2
ENSMUSG00000026455	1354.28	-0.445837	0.122287	4.62211e-05	0.000980421	Klhl12
ENSMUSG00000027207	332.739	-0.445609	0.180362	0.00199216	0.0213198	Galk2
ENSMUSG00000051747	4217.58	-0.445128	0.133949	0.000138384	0.002505	Ttn
ENSMUSG00000034201	493.326	-0.444953	0.156722	0.000702714	0.00941006	Gas2l1
ENSMUSG00000030091	1922.76	-0.444911	0.115849	2.09288e-05	0.000496085	Nup210
ENSMUSG00000045136	4014.15	-0.444457	0.119768	3.08121e-05	0.00068797	Tubb2b
ENSMUSG00000041168	3137.08	-0.44421	0.112967	1.42139e-05	0.000360135	Lonp1
ENSMUSG00000042292	495.75	-0.443629	0.153157	0.00061976	0.00850243	Mrtfa
ENSMUSG00000021238	363.504	-0.44339	0.197095	0.00333649	0.0315915	Aldh6a1
ENSMUSG00000047843	670.683	-0.443017	0.157236	0.000754995	0.00996918	Bri3
ENSMUSG00000038520	741.232	-0.442853	0.138924	0.000239193	0.00389513	Tbc1d17
ENSMUSG00000024896	645.816	-0.442407	0.144465	0.000360744	0.00550093	Minpp1
ENSMUSG00000030319	596.318	-0.442331	0.145569	0.000393763	0.00591181	Cand2
ENSMUSG00000046020	507.014	-0.442326	0.152407	0.000602238	0.00833113	Pofut1
ENSMUSG00000031548	3511.71	-0.442297	0.145823	0.000353399	0.00540137	Sfrp1
ENSMUSG00000028773	2161.19	-0.441937	0.124578	6.57239e-05	0.00132448	Fabp3
ENSMUSG00000029474	831.529	-0.441912	0.136146	0.00019688	0.00333483	Rnf34
ENSMUSG00000037016	572.87	-0.440666	0.159322	0.000879482	0.0112063	Frem2
ENSMUSG00000030022	687.484	-0.440009	0.143394	0.000381131	0.00573778	Adamts9
ENSMUSG00000022012	1926.06	-0.439929	0.131523	0.000144308	0.00259801	Enox1
ENSMUSG00000030555	214.073	-0.438098	0.215275	0.00579623	0.0480454	Ttc23
ENSMUSG00000073894	1014.21	-0.437959	0.148599	0.000517329	0.00734066	Rbmxl2
ENSMUSG00000069272	1066.92	-0.437072	0.131501	0.00015519	0.00277281	H2ac8
ENSMUSG00000027715	3345.72	-0.436642	0.104359	5.15752e-06	0.000151835	Ccna2
ENSMUSG00000005397	4845.03	-0.436632	0.10335	4.07114e-06	0.000125432	Nid1
ENSMUSG00000038618	318.723	-0.436571	0.183048	0.00258151	0.026107	Rassf7
ENSMUSG00000039191	9189.18	-0.436147	0.112997	2.04193e-05	0.000485399	Rbpj
ENSMUSG00000021646	442.569	-0.436053	0.172274	0.00174652	0.0192256	Mccc2
ENSMUSG00000041777	398.537	-0.435073	0.171543	0.00179324	0.0196485	Cir1
ENSMUSG00000071281	362.065	-0.434497	0.172834	0.00188331	0.0204726	Zfp65
ENSMUSG00000058793	3273.79	-0.433409	0.111355	1.79496e-05	0.000438018	Cds2
ENSMUSG00000024483	3630.57	-0.433165	0.105099	6.94683e-06	0.000194806	Ankhd1
ENSMUSG00000040195	633.341	-0.432405	0.1445	0.000479877	0.00690397	Nemp1
ENSMUSG00000003153	14132.7	-0.432232	0.116357	3.66994e-05	0.000797393	Slc2a3
ENSMUSG00000058773	4487.87	-0.431973	0.109234	1.36713e-05	0.00034906	H1f5
ENSMUSG00000006850	332.562	-0.431151	0.183219	0.00284477	0.0280493	Tmco6
ENSMUSG00000058392	3414.01	-0.43096	0.110449	1.75032e-05	0.000429023	Rrp1b
ENSMUSG00000040717	1465.23	-0.430116	0.125515	0.000108475	0.00203945	Il17rd
ENSMUSG00000050017	1724.43	-0.430109	0.115104	3.42946e-05	0.000754527	Pitpnb
ENSMUSG00000039682	4399.49	-0.430076	0.101127	3.89663e-06	0.00012028	Lap3
ENSMUSG00000021754	1524.33	-0.42796	0.12513	0.00011022	0.00206757	Map3k1
ENSMUSG00000041992	469.835	-0.427685	0.164003	0.001499	0.0171041	Rapgef5
ENSMUSG00000034243	2142.47	-0.427185	0.126891	0.000136648	0.00247627	Golgb1
ENSMUSG00000078429	2942.74	-0.426858	0.121636	7.77351e-05	0.00153843	Ctdsp2
ENSMUSG00000030314	322.187	-0.426704	0.179639	0.00277635	0.0275223	Atg7
ENSMUSG00000060519	856.735	-0.426691	0.138051	0.000337598	0.00520556	Tor3a
ENSMUSG00000060981	5487.61	-0.426622	0.13625	0.000265156	0.00423866	H4c8
ENSMUSG00000058881	2555.13	-0.426242	0.130851	0.000195851	0.00332344	Zfp516
ENSMUSG00000071547	909.732	-0.426052	0.168993	0.00178605	0.0195827	Nt5dc2
ENSMUSG00000032127	958.669	-0.426047	0.130969	0.000205649	0.0034613	Vps11
ENSMUSG00000067455	1853.34	-0.426007	0.137429	0.000346757	0.00531704	H4c11
ENSMUSG00000051817	658.982	-0.425803	0.171484	0.00201456	0.0214946	Sox12
ENSMUSG00000035696	1200.26	-0.425624	0.131031	0.000214664	0.00359112	Rnf38
ENSMUSG00000022607	1223.67	-0.425589	0.123892	0.000107578	0.00203221	Ptk2
ENSMUSG00000060743	6906.99	-0.425396	0.098979	3.08025e-06	9.83836e-05	H3f3a
ENSMUSG00000028703	414.932	-0.425257	0.172155	0.00215728	0.0226368	Lrrc41
ENSMUSG00000033105	1111.55	-0.425116	0.131367	0.000217607	0.00362568	Lss
ENSMUSG00000046179	827.252	-0.424679	0.132094	0.000237478	0.00387482	E2f8
ENSMUSG00000005533	764.748	-0.423554	0.134602	0.000301754	0.00472329	Igf1r
ENSMUSG00000047139	413.836	-0.422872	0.194828	0.0043436	0.0386786	Cd24a
ENSMUSG00000074358	453.297	-0.42279	0.167871	0.00193863	0.0208413	Ccdc61
ENSMUSG00000031834	849.41	-0.422446	0.143714	0.000573089	0.007988	Pik3r2
ENSMUSG00000005125	407.769	-0.422289	0.199892	0.00493559	0.042475	Ndrg1
ENSMUSG00000025815	488.556	-0.422236	0.158601	0.00131947	0.0154142	Dhtkd1
ENSMUSG00000024143	295.221	-0.421915	0.199252	0.00507647	0.0434176	Rhoq
ENSMUSG00000022350	2463.7	-0.421508	0.109008	1.86124e-05	0.000450207	Washc5
ENSMUSG00000031827	729.087	-0.420485	0.153588	0.0010412	0.0127794	Cotl1
ENSMUSG00000001424	3645.57	-0.419429	0.104338	1.13671e-05	0.000296639	Snd1
ENSMUSG00000027291	746.472	-0.419023	0.13804	0.00046544	0.00673139	Vps39
ENSMUSG00000041415	2778.67	-0.418923	0.105442	1.3938e-05	0.000353975	Dicer1
ENSMUSG00000030727	280.714	-0.418603	0.205767	0.00612138	0.0498662	Rabep2
ENSMUSG00000009647	432.204	-0.418589	0.170715	0.00231305	0.0238787	Mcu
ENSMUSG00000019861	390.812	-0.418539	0.167621	0.00211563	0.0223234	Gopc
ENSMUSG00000021322	407.664	-0.417989	0.168687	0.00221645	0.0230927	Aoah
ENSMUSG00000023243	672.25	-0.417527	0.147646	0.000832298	0.0107665	Kcnk5
ENSMUSG00000005973	1344.86	-0.416023	0.149105	0.000892215	0.0113116	Rcn1
ENSMUSG00000020484	1014.2	-0.41529	0.125214	0.000173465	0.0030306	Xbp1
ENSMUSG00000034647	559.842	-0.414965	0.16773	0.00220262	0.0229776	Ankrd12
ENSMUSG00000058325	2465.61	-0.414919	0.109594	2.91265e-05	0.000654753	Dock1
ENSMUSG00000042328	482.632	-0.414909	0.165156	0.00203127	0.0216264	Hps4
ENSMUSG00000022051	584.086	-0.414878	0.173745	0.00272071	0.027166	Bnip3l
ENSMUSG00000047878	370.139	-0.414776	0.169336	0.00247949	0.0252527	A4galt
ENSMUSG00000025154	1522.07	-0.41465	0.123053	0.000147637	0.00264643	Arhgap19
ENSMUSG00000027315	1128.71	-0.414571	0.124486	0.000168138	0.00294999	Spint1
ENSMUSG00000027176	1301.72	-0.414468	0.126084	0.000192942	0.00329113	Cstf3
ENSMUSG00000035960	1306.88	-0.414193	0.124261	0.000164282	0.00290389	Apex1
ENSMUSG00000024764	1368.54	-0.414042	0.119281	0.000100044	0.00192245	Naa40
ENSMUSG00000000532	936.172	-0.413372	0.140093	0.000552028	0.00774665	Acvr1b
ENSMUSG00000048310	300.521	-0.413038	0.190229	0.00471887	0.0410484	Pskh1
ENSMUSG00000022957	1755.25	-0.412986	0.129242	0.000259988	0.00416813	Itsn1
ENSMUSG00000039205	363.725	-0.412543	0.180671	0.00366503	0.0338949	Ciz1
ENSMUSG00000020792	407.443	-0.411703	0.167603	0.00240576	0.0246613	Exoc7
ENSMUSG00000022812	1333.73	-0.411689	0.12504	0.000197154	0.00333529	Gsk3b
ENSMUSG00000040511	556.457	-0.411411	0.156608	0.00151891	0.0173074	Pvr
ENSMUSG00000014074	846.489	-0.411251	0.135481	0.00045624	0.00662148	Rnf168
ENSMUSG00000057406	803.61	-0.410326	0.136558	0.000485995	0.0069738	Nsd2
ENSMUSG00000030647	726.751	-0.408113	0.147163	0.0010056	0.0124161	Ndufc2
ENSMUSG00000037712	906.645	-0.407093	0.129112	0.000317803	0.00494642	Fermt2
ENSMUSG00000007610	492.623	-0.406642	0.154783	0.00156153	0.0177077	Gtpbp3
ENSMUSG00000022883	652.562	-0.40646	0.14913	0.00117226	0.0140544	Robo1
ENSMUSG00000033319	1205.98	-0.406153	0.124344	0.000212893	0.00357232	Fem1c
ENSMUSG00000030094	621.265	-0.405666	0.149949	0.0012468	0.0147661	Xpc
ENSMUSG00000036983	327.478	-0.405452	0.183702	0.00455464	0.040002	Tfb1m
ENSMUSG00000020766	1150.76	-0.405234	0.135067	0.00051464	0.00731494	Galk1
ENSMUSG00000032263	486.743	-0.405128	0.166725	0.0026434	0.0265867	Bckdhb
ENSMUSG00000069274	3292.14	-0.40506	0.135813	0.000559236	0.00783451	H4c6
ENSMUSG00000029910	1289.2	-0.405021	0.121581	0.000178587	0.00311023	Mad2l1
ENSMUSG00000099908	832.197	-0.40475	0.132625	0.000413162	0.00613073	Gm28539
ENSMUSG00000042572	1251	-0.403587	0.121704	0.000182299	0.00316158	Ube2q1
ENSMUSG00000069662	1051.35	-0.402269	0.138848	0.00071493	0.00955454	Marcks
ENSMUSG00000029592	304.051	-0.402164	0.184446	0.0049368	0.042475	Usp30
ENSMUSG00000023473	440.843	-0.401983	0.163992	0.00253913	0.025763	Celsr3
ENSMUSG00000020105	707.312	-0.401919	0.13915	0.000746499	0.00988857	Lrig3
ENSMUSG00000020198	2519.38	-0.401555	0.112156	7.20352e-05	0.00144134	Ap3d1
ENSMUSG00000038502	1504.55	-0.401237	0.126356	0.000295048	0.00464911	Ptov1
ENSMUSG00000039830	786.043	-0.400986	0.148548	0.00130177	0.0152967	Olig2
ENSMUSG00000022540	396.411	-0.400915	0.170805	0.00334923	0.0316827	Rogdi
ENSMUSG00000094338	1540.01	-0.400517	0.124975	0.00027326	0.00435138	H2bc13
ENSMUSG00000064043	930.46	-0.400494	0.129763	0.000417851	0.00617815	Trerf1
ENSMUSG00000036955	506.374	-0.400221	0.152109	0.00161425	0.0181686	Kifbp
ENSMUSG00000064168	1399.71	-0.400025	0.132026	0.00051785	0.00734175	NA
ENSMUSG00000026565	2457.5	-0.399356	0.114914	0.000105236	0.00200131	Pou2f1
ENSMUSG00000031447	6549.24	-0.399289	0.0979261	7.43794e-06	0.000206825	Lamp1
ENSMUSG00000022682	4781.35	-0.399289	0.123006	0.000230981	0.00378374	Rrn3
ENSMUSG00000023832	1938.54	-0.398978	0.12018	0.000183962	0.00317708	Acat2
ENSMUSG00000031959	721.419	-0.398879	0.13767	0.000735888	0.00977148	Wdr59
ENSMUSG00000046337	434.744	-0.398738	0.161743	0.00260672	0.0263298	Fam178b
ENSMUSG00000028456	441.683	-0.398037	0.166602	0.00299447	0.0290067	Unc13b
ENSMUSG00000032867	1189.92	-0.397491	0.1247	0.000296919	0.00466791	Fbxw8
ENSMUSG00000036820	662.935	-0.397023	0.149258	0.00148629	0.0169943	Amdhd2
ENSMUSG00000027223	462.813	-0.396393	0.182117	0.00496888	0.0426908	Mapk8ip1
ENSMUSG00000011752	12715.6	-0.395923	0.113868	0.000102314	0.00195698	Pgam1
ENSMUSG00000004319	1459.01	-0.395869	0.116276	0.00013553	0.00246141	Clcn3
ENSMUSG00000029781	1737.27	-0.395566	0.113112	9.96381e-05	0.00191687	Fkbp9
ENSMUSG00000040675	2420.28	-0.395291	0.118568	0.000183528	0.00317623	Mthfd1l
ENSMUSG00000024187	404.149	-0.395237	0.163506	0.00290422	0.0283774	Fam234a
ENSMUSG00000015749	2656.97	-0.395205	0.110562	7.61393e-05	0.00151591	Anp32e
ENSMUSG00000041231	426.515	-0.395017	0.168657	0.00347749	0.0325978	Ublcp1
ENSMUSG00000028656	3350.79	-0.394401	0.103697	3.07114e-05	0.000686648	Cap1
ENSMUSG00000021466	2767.81	-0.394075	0.107476	4.87487e-05	0.00102484	Ptch1
ENSMUSG00000036098	1535.83	-0.39301	0.128426	0.000447403	0.00652759	Myrf
ENSMUSG00000044148	492.85	-0.392623	0.154174	0.00209625	0.0221471	1810030O07Rik
ENSMUSG00000022544	407.521	-0.392265	0.165328	0.00336475	0.0318114	Eef2kmt
ENSMUSG00000038644	3219.96	-0.392186	0.10829	6.36262e-05	0.00128849	Pold1
ENSMUSG00000049305	582.972	-0.392172	0.148265	0.00161286	0.0181652	Ccdc71
ENSMUSG00000041974	852.576	-0.392045	0.142013	0.00108668	0.0132296	Spidr
ENSMUSG00000029598	978.772	-0.391723	0.129805	0.000526957	0.00745808	Plbd2
ENSMUSG00000032216	34465	-0.39121	0.098309	1.53613e-05	0.00038508	Nedd4
ENSMUSG00000007038	428.54	-0.390976	0.181879	0.00544677	0.0458844	Neu1
ENSMUSG00000032481	10235.7	-0.390108	0.0953934	9.61726e-06	0.000258728	Smarcc1
ENSMUSG00000037300	1009.13	-0.389647	0.126153	0.000395329	0.00592993	Ttc13
ENSMUSG00000044393	2064.81	-0.388098	0.12523	0.000401796	0.00599434	Dsg2
ENSMUSG00000075415	2216.46	-0.388021	0.111717	0.000120996	0.00224174	Fnbp1
ENSMUSG00000060904	832.64	-0.387889	0.136822	0.000949345	0.0118632	Arl1
ENSMUSG00000028070	357.781	-0.387675	0.171627	0.00444842	0.0394362	Naxe
ENSMUSG00000053436	1594.16	-0.387235	0.115006	0.0001665	0.00292746	Mapk14
ENSMUSG00000028556	684.284	-0.386223	0.142608	0.00138406	0.0160247	Dock7
ENSMUSG00000022433	1505.91	-0.386111	0.136068	0.000914833	0.0115277	Csnk1e
ENSMUSG00000010110	562.155	-0.385563	0.149534	0.00198865	0.0213036	Stx5a
ENSMUSG00000034867	954.148	-0.384806	0.138147	0.00110881	0.0134496	Ankrd27
ENSMUSG00000001089	2528.58	-0.383591	0.116061	0.000197758	0.00333869	Luzp1
ENSMUSG00000042870	786.273	-0.383491	0.138117	0.0011223	0.0135734	Tom1
ENSMUSG00000031681	405.43	-0.383479	0.1637	0.00368794	0.0340497	Smad1
ENSMUSG00000022702	1124.73	-0.383472	0.123054	0.000399277	0.00596752	Hira
ENSMUSG00000027864	2105.57	-0.382562	0.114293	0.000181538	0.00315167	Ptgfrn
ENSMUSG00000031295	409.744	-0.382391	0.169855	0.00460982	0.0403108	Phka2
ENSMUSG00000031161	2197.56	-0.381793	0.117823	0.000254365	0.00409384	Hdac6
ENSMUSG00000020716	1484.41	-0.381471	0.116384	0.000232284	0.00380132	Nf1
ENSMUSG00000021819	534.979	-0.380899	0.149991	0.00231499	0.0238787	Zswim8
ENSMUSG00000030279	1709.08	-0.38063	0.11451	0.000196925	0.00333483	C2cd5
ENSMUSG00000035671	574.372	-0.380279	0.147587	0.00204877	0.0217567	Zswim4
ENSMUSG00000005360	460.595	-0.379666	0.157341	0.003177	0.0304539	Slc1a3
ENSMUSG00000035828	2766.87	-0.37943	0.113228	0.000179545	0.00312363	Pim3
ENSMUSG00000052632	590.853	-0.379062	0.160907	0.00354926	0.0330458	Asap2
ENSMUSG00000006930	1858.53	-0.378358	0.143463	0.00162813	0.0182503	Hap1
ENSMUSG00000032590	649.007	-0.377935	0.143216	0.00166814	0.0185855	Apeh
ENSMUSG00000021190	793.112	-0.377643	0.147633	0.0022093	0.0230327	Lgmn
ENSMUSG00000063015	2006.2	-0.376735	0.112248	0.00018622	0.00320939	Ccni
ENSMUSG00000014426	1640.46	-0.376424	0.12054	0.000399895	0.00597136	Map3k4
ENSMUSG00000041225	1118.43	-0.376412	0.128461	0.000741693	0.00983279	Arhgap12
ENSMUSG00000069267	2805.16	-0.376201	0.134224	0.000968229	0.0120085	H3c2
ENSMUSG00000000340	673.419	-0.375933	0.138635	0.00140923	0.0162479	Dbt
ENSMUSG00000039501	775.445	-0.37589	0.141635	0.00175935	0.0193411	Znfx1
ENSMUSG00000047514	1044.94	-0.375735	0.132285	0.000925295	0.0116241	Tspyl1
ENSMUSG00000004127	458.871	-0.375177	0.159167	0.00371866	0.0342378	Trmt10a
ENSMUSG00000021488	11244.7	-0.374815	0.0977057	2.4761e-05	0.000575381	Nsd1
ENSMUSG00000018604	4967.51	-0.37478	0.113463	0.00021651	0.00361208	Tbx3
ENSMUSG00000003166	756.397	-0.374645	0.134215	0.00115205	0.0138522	Dgcr2
ENSMUSG00000047945	3649.73	-0.374395	0.114026	0.000219224	0.00364529	Marcksl1
ENSMUSG00000024194	512.077	-0.374027	0.151936	0.00288909	0.0283269	Cuta
ENSMUSG00000039835	546.638	-0.373994	0.147808	0.00240736	0.0246624	Nhsl1
ENSMUSG00000041308	669.04	-0.373991	0.145818	0.00218108	0.0228248	Sntb2
ENSMUSG00000062232	964.657	-0.373481	0.13426	0.00117979	0.014114	Rapgef2
ENSMUSG00000098178	643386	-0.373178	0.104191	7.95843e-05	0.00157127	NA
ENSMUSG00000078584	774.189	-0.372438	0.133411	0.00128053	0.0150685	AU022252
ENSMUSG00000031311	8336.91	-0.372369	0.097052	3.03359e-05	0.000679172	Nono
ENSMUSG00000002227	2770.45	-0.372295	0.106185	0.000110913	0.0020782	Mov10
ENSMUSG00000011877	1932.51	-0.371817	0.110701	0.000183823	0.00317708	Git1
ENSMUSG00000003344	1135.86	-0.3715	0.133933	0.00121376	0.0144237	Btbd2
ENSMUSG00000018076	5267.18	-0.370353	0.104537	8.58763e-05	0.00168744	Med13l
ENSMUSG00000021756	2046.54	-0.370171	0.109408	0.000172512	0.00301714	Il6st
ENSMUSG00000019823	756.48	-0.370013	0.173027	0.00606578	0.0495597	Mical1
ENSMUSG00000020935	2172.03	-0.367728	0.116251	0.000364308	0.00555016	Dcakd
ENSMUSG00000033379	963.884	-0.367585	0.135522	0.00136806	0.0158796	Atp6v0b
ENSMUSG00000025227	727.412	-0.367294	0.13531	0.00150324	0.0171407	Mfsd13a
ENSMUSG00000053929	594.088	-0.367005	0.148461	0.00293703	0.0285842	Cyhr1
ENSMUSG00000060678	3210.16	-0.366427	0.108509	0.000158407	0.00282227	H4c3
ENSMUSG00000031796	575.168	-0.365546	0.144688	0.00254647	0.0257999	Cfap20
ENSMUSG00000058385	4407.02	-0.36518	0.126019	0.000841689	0.0108287	H2bc8
ENSMUSG00000020538	1257.87	-0.364859	0.134175	0.00147395	0.0168999	Srebf1
ENSMUSG00000028886	1512.01	-0.364231	0.128628	0.00105669	0.0129407	Eya3
ENSMUSG00000048826	888.655	-0.364029	0.135902	0.00167051	0.0185993	Dact2
ENSMUSG00000032348	4470.96	-0.363923	0.106943	0.000162198	0.00287319	Gsta4
ENSMUSG00000069273	6741.6	-0.363637	0.115047	0.000344727	0.00529082	H3c6
ENSMUSG00000000149	888.165	-0.363598	0.129234	0.0011347	0.0136933	Gna12
ENSMUSG00000046139	1608.11	-0.363571	0.114316	0.000365153	0.00555792	Patl1
ENSMUSG00000030872	3687.68	-0.363437	0.103602	0.000125733	0.00231139	Gga2
ENSMUSG00000024454	1158.19	-0.363373	0.120573	0.000608141	0.00839174	Hdac3
ENSMUSG00000028480	1284.11	-0.362728	0.139637	0.00212137	0.022349	Glipr2
ENSMUSG00000052926	1091.05	-0.361932	0.134718	0.00162027	0.0182115	Rnaseh2a
ENSMUSG00000026924	3693.88	-0.361886	0.101625	8.68075e-05	0.0017017	Sec16a
ENSMUSG00000000631	2354.68	-0.361795	0.112736	0.000322558	0.00500631	Myo18a
ENSMUSG00000034329	400.717	-0.360959	0.162834	0.00569657	0.0474332	Brip1
ENSMUSG00000032624	2980.51	-0.360794	0.109271	0.000237749	0.00387542	Eml4
ENSMUSG00000021182	2151.62	-0.36037	0.131988	0.00144049	0.0165392	Ccdc88c
ENSMUSG00000042428	549.501	-0.360045	0.161821	0.00545461	0.045927	Mgat3
ENSMUSG00000021114	1399.61	-0.360042	0.122199	0.000762802	0.0100562	Atp6v1d
ENSMUSG00000007379	1402.83	-0.359873	0.119915	0.000649093	0.00880266	Dennd2c
ENSMUSG00000039497	1761.05	-0.359778	0.111431	0.000308808	0.00481096	Dse
ENSMUSG00000009090	1507.8	-0.359447	0.118526	0.000590174	0.00818477	Ap1b1
ENSMUSG00000071644	22381.4	-0.359419	0.0975396	5.64061e-05	0.0011593	Eef1g
ENSMUSG00000037646	1820.1	-0.359261	0.13469	0.00178356	0.0195683	Vps13b
ENSMUSG00000002076	779.874	-0.358977	0.142201	0.00262848	0.026501	Hsf2bp
ENSMUSG00000029710	655.554	-0.358517	0.1427	0.00272515	0.027194	Ephb4
ENSMUSG00000026600	1365.81	-0.35805	0.135566	0.00189235	0.0205304	Soat1
ENSMUSG00000029998	616.527	-0.358024	0.149774	0.0037246	0.0342543	Pcyox1
ENSMUSG00000005656	807.381	-0.35745	0.137048	0.00218988	0.0229024	Snx6
ENSMUSG00000068036	4550.15	-0.357303	0.114415	0.000424035	0.00626398	Afdn
ENSMUSG00000072812	759.698	-0.356983	0.139032	0.00236688	0.0243836	Ahnak2
ENSMUSG00000029234	707.789	-0.356708	0.143072	0.0029556	0.028748	Tmem165
ENSMUSG00000042978	827.495	-0.355535	0.149475	0.00388987	0.0354199	Sbk1
ENSMUSG00000028322	494.461	-0.355365	0.152401	0.00443681	0.0393603	Exosc3
ENSMUSG00000031633	1514.75	-0.354842	0.121287	0.000838347	0.0108025	Slc25a4
ENSMUSG00000062078	3826.39	-0.354527	0.101199	0.000100654	0.00192968	Qk
ENSMUSG00000009073	5678.12	-0.354443	0.107204	0.000226027	0.00373566	Nf2
ENSMUSG00000074682	674.681	-0.35409	0.141906	0.00298465	0.0289286	Zcchc3
ENSMUSG00000026116	4879.71	-0.353827	0.100541	0.000117841	0.00218819	Tmem131
ENSMUSG00000025246	1954.93	-0.353167	0.117357	0.000655586	0.00887486	Tbl1x
ENSMUSG00000026575	1199.09	-0.352811	0.125047	0.00118258	0.0141269	Nme7
ENSMUSG00000100210	4320.61	-0.35254	0.134115	0.00197063	0.021144	H3c7
ENSMUSG00000035293	1465.11	-0.352401	0.118751	0.000761572	0.010048	G2e3
ENSMUSG00000028664	716.4	-0.35226	0.158358	0.00567891	0.0473577	Ephb2
ENSMUSG00000020534	3022.61	-0.351851	0.103638	0.000169204	0.0029636	Shmt1
ENSMUSG00000051950	564.311	-0.351486	0.149988	0.00439259	0.0390309	B3glct
ENSMUSG00000005470	453.717	-0.351091	0.158318	0.00599045	0.0490959	Asf1b
ENSMUSG00000029814	2207.58	-0.351009	0.108028	0.0002962	0.00466283	Igf2bp3
ENSMUSG00000039512	1489.76	-0.35097	0.133763	0.00206015	0.0218635	Uhrf1bp1
ENSMUSG00000033400	518.105	-0.350816	0.154208	0.00520046	0.0443285	Agl
ENSMUSG00000038812	857.859	-0.35056	0.139907	0.00286381	0.0282034	Trmt112
ENSMUSG00000032423	3979.83	-0.350504	0.119307	0.000768726	0.0101262	Syncrip
ENSMUSG00000005534	540.56	-0.350172	0.152527	0.00475228	0.0412294	Insr
ENSMUSG00000032527	483.305	-0.349979	0.157822	0.00601411	0.0492104	Pccb
ENSMUSG00000039953	2184.55	-0.349714	0.120997	0.00095178	0.0118668	Clstn1
ENSMUSG00000021975	627.717	-0.349705	0.14197	0.00333253	0.0315789	Ints9
ENSMUSG00000027300	575.782	-0.349423	0.144163	0.00360322	0.0334918	Ubox5
ENSMUSG00000026039	1921.44	-0.349423	0.113417	0.000527988	0.0074663	Sgo2a
ENSMUSG00000032594	1053.1	-0.348882	0.123129	0.00116039	0.0139322	Ip6k1
ENSMUSG00000056608	2770.65	-0.348614	0.109727	0.000399119	0.00596752	Chd9
ENSMUSG00000068922	1514.53	-0.348592	0.118564	0.000834127	0.0107686	Msto1
ENSMUSG00000003316	3825.46	-0.348373	0.104579	0.000227408	0.00374685	Glg1
ENSMUSG00000101698	707.629	-0.347722	0.1555	0.00573446	0.0477007	Gm29562
ENSMUSG00000001054	686.886	-0.347685	0.137279	0.00271771	0.0271525	Rmnd5b
ENSMUSG00000042203	772.45	-0.347522	0.135293	0.00248024	0.0252527	Tbc1d22b
ENSMUSG00000036565	502.192	-0.347485	0.152182	0.00521325	0.0443918	Ttyh3
ENSMUSG00000020780	1631.61	-0.347374	0.11882	0.000905627	0.0114379	Srp68
ENSMUSG00000008730	1939.07	-0.347253	0.110488	0.000437501	0.00642277	Hipk1
ENSMUSG00000007891	5464.56	-0.347023	0.12209	0.00114819	0.0138159	Ctsd
ENSMUSG00000038957	1067.2	-0.346703	0.126691	0.00156633	0.0177437	Edc3
ENSMUSG00000037343	1634.67	-0.346483	0.114215	0.000615278	0.00846199	Taf2
ENSMUSG00000029500	972.951	-0.346246	0.130645	0.0018974	0.0205449	Pgam5
ENSMUSG00000055799	1486.33	-0.346157	0.120266	0.0010442	0.0128067	Tcf7l1
ENSMUSG00000019189	1348.21	-0.345802	0.130159	0.0018852	0.0204797	Rnf145
ENSMUSG00000020743	832.824	-0.345726	0.144065	0.00388887	0.0354199	Mif4gd
ENSMUSG00000024913	1745.7	-0.345159	0.125683	0.00147752	0.0169291	Lrp5
ENSMUSG00000022021	1112.3	-0.345054	0.137306	0.00298369	0.0289286	Diaph3
ENSMUSG00000020349	4248.25	-0.344834	0.101952	0.000193997	0.00329914	Ppp2ca
ENSMUSG00000002812	1145.07	-0.344364	0.120672	0.00109692	0.0133446	Flii
ENSMUSG00000092541	563.97	-0.343985	0.148512	0.00492233	0.0424387	Gm20537
ENSMUSG00000040274	1136.23	-0.343947	0.148895	0.00476904	0.0413326	Cdk6
ENSMUSG00000005469	871.772	-0.343828	0.140069	0.00341139	0.0321275	Prkaca
ENSMUSG00000030096	4944.96	-0.343571	0.107184	0.000334586	0.00516874	Slc6a6
ENSMUSG00000029030	649.918	-0.342918	0.139354	0.00340075	0.032109	Tprgl
ENSMUSG00000030982	1312.11	-0.342817	0.117528	0.000933287	0.0117157	Vps35l
ENSMUSG00000026024	1716.7	-0.34278	0.113203	0.000634862	0.0086451	Als2
ENSMUSG00000041879	5197.6	-0.342551	0.099501	0.000123989	0.00228695	Ipo9
ENSMUSG00000038893	513.132	-0.342175	0.149717	0.00535456	0.0452865	Fam117a
ENSMUSG00000043384	967.584	-0.341076	0.129359	0.00213785	0.0224719	Gprasp1
ENSMUSG00000032436	664.69	-0.340815	0.139494	0.00363375	0.0336906	Cmtm7
ENSMUSG00000052727	1741.79	-0.340599	0.139957	0.00352845	0.0328987	Map1b
ENSMUSG00000051451	993.012	-0.34054	0.134817	0.00287244	0.0282221	Crebzf
ENSMUSG00000026355	8919.44	-0.340368	0.098805	0.000158644	0.00282232	Mcm6
ENSMUSG00000032178	5245.19	-0.340051	0.104057	0.000319632	0.0049689	Ilf3
ENSMUSG00000045817	1284.78	-0.339366	0.122823	0.00148025	0.0169436	Zfp36l2
ENSMUSG00000029502	960.306	-0.33921	0.125346	0.00170581	0.0189033	Golga3
ENSMUSG00000075592	2253.66	-0.338816	0.115042	0.0008342	0.0107686	Nynrin
ENSMUSG00000021686	2320.49	-0.337169	0.109072	0.000549199	0.0077135	Ap3b1
ENSMUSG00000048897	2346.55	-0.337163	0.116553	0.000993252	0.0122729	Zfp710
ENSMUSG00000045005	3330.7	-0.336764	0.107473	0.000496745	0.00709727	Fzd5
ENSMUSG00000020149	3827.32	-0.336427	0.104348	0.000377671	0.00569605	Rab1a
ENSMUSG00000042570	712.998	-0.336161	0.137692	0.00371752	0.0342378	Mier2
ENSMUSG00000063810	1821.9	-0.335318	0.11116	0.000730642	0.00971742	Alms1
ENSMUSG00000022427	1375.11	-0.334434	0.117673	0.00117801	0.0141029	Tomm22
ENSMUSG00000040365	888.504	-0.33407	0.128245	0.00245885	0.0250971	Trim41
ENSMUSG00000001228	9964.25	-0.333811	0.0952544	0.000132816	0.00242009	Uhrf1
ENSMUSG00000033653	629.263	-0.333452	0.147185	0.00581704	0.0481696	Vps8
ENSMUSG00000060206	4913.94	-0.333406	0.105506	0.000467872	0.00676065	Zfp462
ENSMUSG00000031821	584.778	-0.332734	0.148188	0.00614746	0.0499802	Gins2
ENSMUSG00000018068	1562.2	-0.332484	0.123161	0.00173605	0.0191998	Ints2
ENSMUSG00000055681	1162.64	-0.332235	0.122947	0.00186123	0.0202725	Cope
ENSMUSG00000069089	1270.89	-0.33216	0.121239	0.0016802	0.0186821	Cdk7
ENSMUSG00000039994	1965.26	-0.332126	0.116504	0.00126038	0.0148633	Timeless
ENSMUSG00000021710	809.902	-0.332083	0.133696	0.00323196	0.0308556	Nln
ENSMUSG00000101355	1845.13	-0.331411	0.113407	0.000957771	0.0119195	H3c10
ENSMUSG00000005881	1047.98	-0.331103	0.132818	0.00333212	0.0315789	Ergic3
ENSMUSG00000025027	2418	-0.330916	0.110551	0.000793246	0.0103913	Xpnpep1
ENSMUSG00000039987	631.153	-0.330088	0.143026	0.00539473	0.0455479	Phtf2
ENSMUSG00000021699	715.826	-0.329531	0.138998	0.00467056	0.0406708	Pde4d
ENSMUSG00000031024	633.754	-0.329525	0.14435	0.00573986	0.0477216	Denn2b
ENSMUSG00000020459	750.47	-0.328934	0.136608	0.00426968	0.038123	Mtif2
ENSMUSG00000026275	2323.44	-0.328832	0.107653	0.000626166	0.00857609	Ppp1r7
ENSMUSG00000047888	1701.61	-0.328517	0.114638	0.00114178	0.0137587	Tnrc6b
ENSMUSG00000005148	9846.27	-0.328127	0.105219	0.000575474	0.00800102	Klf5
ENSMUSG00000038685	2335.2	-0.327899	0.132902	0.00352947	0.0328987	Rtel1
ENSMUSG00000031696	4097.33	-0.327476	0.101622	0.000366783	0.00557248	Vps35
ENSMUSG00000016487	1003.01	-0.327428	0.130173	0.00316601	0.0303736	Ppfibp1
ENSMUSG00000028559	1243.35	-0.326558	0.11938	0.00174467	0.019218	Osbpl9
ENSMUSG00000022463	4619.5	-0.32628	0.105483	0.000561498	0.00785954	Srebf2
ENSMUSG00000031730	630.818	-0.325833	0.13962	0.00522874	0.0444779	Dhodh
ENSMUSG00000017499	1393.03	-0.325199	0.116065	0.00137533	0.0159347	Cdc6
ENSMUSG00000069310	4292.72	-0.324396	0.141142	0.00502883	0.0430652	H3c3
ENSMUSG00000001995	1138.01	-0.324294	0.13595	0.00449621	0.0397381	Sipa1l2
ENSMUSG00000055067	978.5	-0.32412	0.132035	0.00373951	0.0343723	Smyd3
ENSMUSG00000041702	663.425	-0.324106	0.138441	0.00528743	0.0448848	Btbd7
ENSMUSG00000034926	3751.67	-0.324057	0.106524	0.000805888	0.0105082	Dhcr24
ENSMUSG00000068966	997.058	-0.323133	0.132411	0.00404755	0.0365738	Zbtb34
ENSMUSG00000023055	1017.73	-0.323028	0.127929	0.00321619	0.0307229	Calcoco1
ENSMUSG00000035621	2472.71	-0.322665	0.105798	0.000656026	0.00887486	Midn
ENSMUSG00000033916	956.068	-0.321267	0.135046	0.00483772	0.0418183	Chmp2a
ENSMUSG00000046668	1117.38	-0.32111	0.121612	0.00237276	0.0244289	Cxxc5
ENSMUSG00000020745	3129.78	-0.320725	0.104714	0.000645668	0.0087634	Pafah1b1
ENSMUSG00000022672	1848.74	-0.32028	0.114192	0.00153196	0.0174321	Prkdc
ENSMUSG00000018669	1182	-0.319981	0.131494	0.0041444	0.0372658	Cdk5rap3
ENSMUSG00000024908	4006.96	-0.319673	0.10077	0.000457832	0.00663877	Ppp6r3
ENSMUSG00000033952	4141.5	-0.31961	0.111857	0.0012144	0.0144237	Aspm
ENSMUSG00000039221	724.983	-0.319599	0.138745	0.00585577	0.0483934	Rpl22l1
ENSMUSG00000044627	1836.33	-0.319588	0.120412	0.00224221	0.0232878	Swi5
ENSMUSG00000022272	8357.1	-0.319457	0.103473	0.000673158	0.00907904	Myo10
ENSMUSG00000001376	972.235	-0.319245	0.128052	0.00355647	0.0330944	Vps50
ENSMUSG00000019960	1220.68	-0.318747	0.131221	0.00420749	0.0377101	Dusp6
ENSMUSG00000050199	1482.99	-0.318544	0.116316	0.00193671	0.0208413	Lgr4
ENSMUSG00000032244	9091.17	-0.318197	0.0979223	0.000409361	0.00607978	Fem1b
ENSMUSG00000020092	1933.3	-0.317836	0.11667	0.00193023	0.0207914	Pald1
ENSMUSG00000029505	4303.94	-0.317451	0.101159	0.000520813	0.00737745	Ep400
ENSMUSG00000096807	2591.73	-0.316998	0.114474	0.0016909	0.0187632	NA
ENSMUSG00000066043	774.297	-0.316796	0.132197	0.00474623	0.0411996	Phactr4
ENSMUSG00000008690	2957.38	-0.316513	0.107042	0.000938143	0.0117588	Ncaph2
ENSMUSG00000053470	3801.43	-0.315481	0.103899	0.000752015	0.00993778	Kdm3a
ENSMUSG00000026556	996.588	-0.314922	0.127872	0.0039842	0.0361104	Vangl2
ENSMUSG00000026235	2041.18	-0.31465	0.130959	0.00455529	0.040002	Epha4
ENSMUSG00000024026	3992.49	-0.314187	0.102794	0.000748883	0.00990429	Glo1
ENSMUSG00000022507	1189.88	-0.313704	0.135158	0.00564162	0.0471179	1810013L24Rik
ENSMUSG00000035898	1407.58	-0.313254	0.133597	0.00554877	0.0466012	Uba6
ENSMUSG00000060373	5585.6	-0.313023	0.107919	0.00113751	0.0137173	Hnrnpc
ENSMUSG00000000730	7356.57	-0.31257	0.103908	0.000806917	0.0105122	Dnmt3l
ENSMUSG00000070462	732.524	-0.312516	0.133375	0.00560054	0.0469883	Tlnrd1
ENSMUSG00000056999	2900.2	-0.312502	0.107948	0.00112793	0.0136316	Ide
ENSMUSG00000028405	1622.66	-0.311408	0.11733	0.00239692	0.0246317	Aco1
ENSMUSG00000006678	2522.29	-0.310367	0.10828	0.00111593	0.0135261	Pola1
ENSMUSG00000060093	4038.77	-0.310085	0.105917	0.0010562	0.0129407	H4c1
ENSMUSG00000041638	5387.18	-0.309595	0.0993974	0.000574782	0.00799813	Gcn1
ENSMUSG00000023026	1169.72	-0.309542	0.120542	0.00307489	0.0296642	Dip2b
ENSMUSG00000024525	1418.44	-0.308807	0.123834	0.00392636	0.0356932	Impa2
ENSMUSG00000041126	1109.5	-0.308752	0.127031	0.00447672	0.0396104	H2az2
ENSMUSG00000020173	3926.89	-0.308331	0.103515	0.000950081	0.0118635	Cobl
ENSMUSG00000021036	1208.28	-0.307688	0.118897	0.00289093	0.0283269	Sptlc2
ENSMUSG00000029528	1223.48	-0.30757	0.119922	0.00307815	0.0296783	Pxn
ENSMUSG00000038084	1679.88	-0.307558	0.117244	0.00263268	0.0265111	Opa1
ENSMUSG00000036112	3277.61	-0.307491	0.10494	0.0011842	0.014136	Metap2
ENSMUSG00000031996	4959.49	-0.307487	0.102282	0.00084821	0.0108962	Aplp2
ENSMUSG00000031328	10351	-0.306951	0.101448	0.000793975	0.0103927	Flna
ENSMUSG00000028138	3987.89	-0.306709	0.102543	0.000900959	0.0113968	Adh5
ENSMUSG00000021255	13715	-0.306519	0.102225	0.000871052	0.0111458	Esrrb
ENSMUSG00000027242	1098.02	-0.305773	0.12112	0.00353938	0.0329724	Wdr76
ENSMUSG00000078671	2943.82	-0.305684	0.106906	0.00134401	0.0156596	Chd2
ENSMUSG00000056394	4699.15	-0.305636	0.1045	0.00107649	0.0131249	Lig1
ENSMUSG00000024515	1190.27	-0.30538	0.122449	0.00387577	0.0353466	Smad4
ENSMUSG00000027304	1372.26	-0.305155	0.115757	0.00262464	0.0264946	Rtf1
ENSMUSG00000022314	6867.43	-0.304525	0.0970005	0.000454072	0.0066016	Rad21
ENSMUSG00000028382	1659.87	-0.303993	0.131425	0.00614179	0.0499587	Ptbp3
ENSMUSG00000036980	1022.51	-0.303903	0.127327	0.0052216	0.04444	Taf6
ENSMUSG00000068566	2137.74	-0.303894	0.110161	0.00185621	0.0202397	Myadm
ENSMUSG00000023118	4041.56	-0.303638	0.116223	0.00281667	0.027822	Sympk
ENSMUSG00000003345	2116.12	-0.303343	0.112932	0.0024589	0.0250971	Csnk1g2
ENSMUSG00000045636	1201.91	-0.303148	0.130596	0.00604342	0.0494258	Mtus1
ENSMUSG00000043940	2710.25	-0.303113	0.108039	0.00156685	0.0177437	Wdfy3
ENSMUSG00000045969	1056.93	-0.302716	0.123304	0.00454755	0.040002	Ing1
ENSMUSG00000048701	2585.74	-0.302688	0.112625	0.00231286	0.0238787	Ccdc6
ENSMUSG00000027671	2559.29	-0.301547	0.111606	0.00221989	0.0230994	Actl6a
ENSMUSG00000029635	1162.59	-0.301132	0.119291	0.00368311	0.034024	Cdk8
ENSMUSG00000022351	1618.26	-0.300958	0.112418	0.00240363	0.0246547	Sqle
ENSMUSG00000030986	1017.39	-0.30045	0.126272	0.00533464	0.0451697	Dhx32
ENSMUSG00000031672	3638.57	-0.300418	0.104403	0.00131538	0.0153911	Got2
ENSMUSG00000034673	869.027	-0.298492	0.127166	0.00596589	0.0490098	Pbx2
ENSMUSG00000032902	2000.6	-0.298484	0.11683	0.003404	0.032109	Slc16a1
ENSMUSG00000053838	1560.71	-0.298425	0.119316	0.00390997	0.0355638	Nudcd3
ENSMUSG00000027342	4380.12	-0.297134	0.105021	0.00132608	0.0154725	Pcna
ENSMUSG00000009418	1829.34	-0.296465	0.110166	0.00234084	0.0241304	Nav1
ENSMUSG00000015143	5871.01	-0.296446	0.105787	0.00166611	0.0185753	Actn1
ENSMUSG00000021957	9039.74	-0.296089	0.110559	0.00229892	0.0237872	Tkt
ENSMUSG00000074403	1466.12	-0.295213	0.120338	0.00459591	0.0402325	H3c13
ENSMUSG00000020453	1366.9	-0.294709	0.119981	0.00454534	0.040002	Patz1
ENSMUSG00000020515	1929.33	-0.293707	0.113968	0.0033051	0.0313728	Cnot8
ENSMUSG00000029538	995.852	-0.293572	0.123123	0.0054868	0.0461745	Srsf9
ENSMUSG00000037487	16202.2	-0.293194	0.0950874	0.000724215	0.00965522	Ubr5
ENSMUSG00000040354	5019.78	-0.293069	0.110431	0.0023943	0.0246201	Mars1
ENSMUSG00000019889	2827.89	-0.293024	0.109207	0.00241438	0.024719	Ptprk
ENSMUSG00000052698	1862.24	-0.29262	0.123804	0.00577965	0.0479801	Tln2
ENSMUSG00000040785	1976.38	-0.292392	0.121687	0.00533764	0.045172	Ttc3
ENSMUSG00000024642	3362.3	-0.292282	0.114027	0.00347005	0.032565	Tle4
ENSMUSG00000042507	1244.34	-0.291126	0.119072	0.00477696	0.0413795	Elmsan1
ENSMUSG00000036241	1191.58	-0.290696	0.121621	0.005686	0.0473928	Ube2r2
ENSMUSG00000034674	2245.6	-0.290435	0.106279	0.00256484	0.0259543	Tdg
ENSMUSG00000040356	1043.41	-0.288874	0.122329	0.00598059	0.0490959	Skiv2l
ENSMUSG00000038848	2846.42	-0.288528	0.107003	0.00244079	0.0249585	Ythdf1
ENSMUSG00000026558	7369.05	-0.288386	0.102568	0.00167588	0.0186466	Uck2
ENSMUSG00000052533	5540.68	-0.287753	0.099618	0.00139832	0.0161446	Nup188
ENSMUSG00000032504	2292.84	-0.287662	0.11383	0.00381968	0.0349584	Pdcd6ip
ENSMUSG00000001525	27906.4	-0.28687	0.0946275	0.000879079	0.0112063	Tubb5
ENSMUSG00000045427	1400.58	-0.286166	0.119871	0.00575107	0.0477908	Hnrnph2
ENSMUSG00000028991	2526.02	-0.285947	0.107664	0.00275399	0.0273991	Mtor
ENSMUSG00000061887	1408.86	-0.285565	0.114681	0.00438679	0.0390002	Ssbp3
ENSMUSG00000074637	6593.33	-0.284792	0.0968077	0.00110004	0.0133531	Sox2
ENSMUSG00000026743	2177.05	-0.284249	0.109038	0.0032162	0.0307229	Mllt10
ENSMUSG00000045294	1561.26	-0.28415	0.11463	0.00458685	0.0401744	Insig1
ENSMUSG00000037815	12965.2	-0.283843	0.0970629	0.00132015	0.0154142	Ctnna1
ENSMUSG00000038533	2905.11	-0.283557	0.102775	0.00191315	0.0206478	Cbfa2t2
ENSMUSG00000018537	1662.16	-0.283116	0.119182	0.00599121	0.0490959	Pcgf2
ENSMUSG00000051627	3618.53	-0.279426	0.109457	0.00377079	0.0346214	H1f4
ENSMUSG00000025162	1920.42	-0.278081	0.111385	0.00453576	0.040002	Csnk1d
ENSMUSG00000018583	11240	-0.277818	0.0988135	0.00184581	0.0201444	G3bp1
ENSMUSG00000047751	4813.91	-0.276669	0.0992284	0.00185699	0.0202397	Utf1
ENSMUSG00000031902	1794.4	-0.27625	0.112952	0.00526022	0.0446997	Nfatc3
ENSMUSG00000020091	2888.82	-0.275955	0.102647	0.0026278	0.026501	Eif4ebp2
ENSMUSG00000021911	1991.87	-0.275754	0.110553	0.00461217	0.0403108	Parg
ENSMUSG00000061482	9791.69	-0.275556	0.101084	0.00240204	0.0246537	H4c4
ENSMUSG00000034820	1682.88	-0.274543	0.112535	0.00532407	0.0451033	Cpsf7
ENSMUSG00000022858	4375.44	-0.274303	0.101796	0.00289347	0.0283269	Tra2b
ENSMUSG00000021500	4355.3	-0.274196	0.0988096	0.00211013	0.0222796	Ddx46
ENSMUSG00000029687	2904.85	-0.274129	0.108348	0.00424372	0.0379526	Ezh2
ENSMUSG00000056342	4279.26	-0.273536	0.103467	0.00288995	0.0283269	Usp34
ENSMUSG00000034168	4103.26	-0.273534	0.103633	0.00324809	0.0309243	Irf2bpl
ENSMUSG00000030447	2662.04	-0.273249	0.11389	0.00613028	0.0499141	Cyfip1
ENSMUSG00000027496	1920.22	-0.2732	0.110879	0.00514912	0.0439588	Aurka
ENSMUSG00000025393	24582.7	-0.272935	0.0955353	0.000891258	0.0113102	Atp5b
ENSMUSG00000042446	2134.58	-0.272569	0.10832	0.004552	0.040002	Zmym4
ENSMUSG00000033222	1680.78	-0.272409	0.111567	0.00524258	0.0445727	Ttf2
ENSMUSG00000059208	7046.69	-0.271822	0.102385	0.00291555	0.0284589	Hnrnpm
ENSMUSG00000008668	10858	-0.269982	0.102835	0.00398041	0.0361052	Rps18
ENSMUSG00000038733	3674.06	-0.268121	0.10637	0.00429894	0.0383429	Wdr26
ENSMUSG00000046691	2315.4	-0.267935	0.10806	0.00502855	0.0430652	Chtf8
ENSMUSG00000006498	12417.1	-0.267892	0.0992158	0.00271152	0.0271398	Ptbp1
ENSMUSG00000025153	13286.7	-0.2678	0.102132	0.00338305	0.0319661	Fasn
ENSMUSG00000002980	5080.59	-0.264159	0.101674	0.00326482	0.0310618	Bcam
ENSMUSG00000031586	2969.13	-0.263973	0.103597	0.0042669	0.0381187	Rbpms
ENSMUSG00000063870	12183.8	-0.262973	0.0961775	0.00340267	0.032109	Chd4
ENSMUSG00000040850	6539.5	-0.261603	0.0956775	0.00237972	0.0244853	Psme4
ENSMUSG00000028412	2300.23	-0.261412	0.105458	0.00519232	0.0442819	Slc44a1
ENSMUSG00000020914	15813.5	-0.261097	0.0965957	0.00287011	0.0282221	Top2a
ENSMUSG00000000751	4023.7	-0.260559	0.0999517	0.00372436	0.0342543	Rpa1
ENSMUSG00000006299	3548.35	-0.254909	0.100333	0.00458226	0.0401554	Aamp
ENSMUSG00000045962	9394.55	-0.253955	0.0972276	0.00380728	0.034879	Wnk1
ENSMUSG00000035726	5154.96	-0.253218	0.098856	0.00455648	0.040002	Supt16
ENSMUSG00000052337	4394.56	-0.251844	0.0989917	0.00456859	0.0400569	Immt
ENSMUSG00000042079	12938	-0.251364	0.0944801	0.00342079	0.0321939	Hnrnpf
ENSMUSG00000036550	12397.2	-0.250129	0.0942131	0.00344834	0.0323796	Cnot1
ENSMUSG00000026553	5633.75	-0.249039	0.101259	0.00591351	0.0486761	Copa
ENSMUSG00000037461	3681.42	-0.247524	0.101142	0.00610265	0.0497381	Ints7
ENSMUSG00000034269	5210.26	-0.244408	0.0978045	0.00584965	0.0483671	Setd5
ENSMUSG00000040054	9472.36	-0.223393	0.0930517	0.00588302	0.0485702	Baz2a

## Sheet: Up_Genes_and_REs
	baseMean	log2FoldChange	lfcSE	pvalue	padj	gene_symbol
ENSMUSG00000070828	40.9661	7.72002	1.37488	1.43603e-11	1.88565e-09	Zscan4f
ENSMUSG00000026450	13.683	7.65836	2.75316	4.7511e-07	1.92664e-05	Chit1
ENSMUSG00000030162	11.9343	7.48648	2.77345	1.61624e-06	5.63375e-05	Olr1
ENSMUSG00000054568	10.8654	7.38658	2.76408	1.42559e-06	5.09425e-05	Usp17la
ENSMUSG00000091981	10.5578	7.15542	2.75471	3.54426e-06	0.000110641	NA
ENSMUSG00000095339	10.1027	7.13565	2.7947	8.64135e-06	0.0002371	Zscan4b
ENSMUSG00000043549	9.64183	6.94132	2.78166	1.32339e-05	0.000339466	Fam90a1b
ENSMUSG00000054272	26.4342	6.87551	1.4107	9.37847e-09	6.20667e-07	Zscan4c
ENSMUSG00000043073	11.1834	5.42955	1.5829	1.3895e-05	0.000353682	Usp17le
ENSMUSG00000057726	9.49956	5.23187	1.6841	3.57036e-05	0.000780339	Serpinb9g
ENSMUSG00000079029	21.1853	5.05862	1.00814	5.7767e-08	2.9228e-06	Gm5662
ENSMUSG00000059334	23.7357	5.04957	0.964551	1.10461e-08	7.19521e-07	Zfp36l3
ENSMUSG00000072905	9.29873	5.04657	1.64972	6.02193e-05	0.00123004	Gm2016
ENSMUSG00000062342	25.2473	5.03274	0.97563	5.87821e-09	4.14301e-07	Serpinb9e
ENSMUSG00000010080	20.4079	5.02063	1.05287	6.9678e-08	3.48285e-06	Epn3
ENSMUSG00000058976	8.25882	4.99011	1.79852	0.000107985	0.00203719	Usp17lc
ENSMUSG00000062369	10.5798	4.62773	1.4639	4.92922e-05	0.00103364	Usp17lb
ENSMUSG00000033191	13.322	4.58766	1.25483	1.11414e-05	0.000292131	Tie1
ENSMUSG00000015970	24.7051	4.49305	0.848256	1.36596e-08	8.59308e-07	Chdh
ENSMUSG00000042306	7.79717	4.2728	1.70675	0.000499146	0.00712543	S100a14
ENSMUSG00000092166	9.66604	4.1953	1.46416	0.000139174	0.0025138	Gm7942
ENSMUSG00000075610	8.1871	4.13389	1.64731	0.000389811	0.00586312	Tmem92
ENSMUSG00000031179	51.6583	4.08195	0.663268	5.67827e-12	8.09887e-10	3830417A13Rik
ENSMUSG00000037335	38.3513	3.99198	0.742868	9.52812e-10	8.25354e-08	Hand1
ENSMUSG00000039153	15.7285	3.95249	1.02324	6.5662e-06	0.000186663	Runx2
ENSMUSG00000025838	41.2747	3.92461	0.575266	6.73758e-13	1.18589e-10	Pramel6
ENSMUSG00000074768	23.2721	3.91146	0.770674	2.76654e-08	1.5622e-06	Bhmt
ENSMUSG00000000440	8.63618	3.86877	1.54586	0.000375601	0.00567	Pparg
ENSMUSG00000038327	10.1059	3.8683	1.39259	0.000156479	0.00279282	Serpinb9f
ENSMUSG00000009487	43.5784	3.787	0.53793	1.52317e-13	3.1501e-11	Otog
ENSMUSG00000056380	9.17305	3.77757	1.46958	0.000268996	0.00429174	Gpr50
ENSMUSG00000048904	45.1265	3.74166	0.537204	2.14435e-13	4.22361e-11	Neurog1
ENSMUSG00000000567	15.5679	3.69095	0.934949	5.0672e-06	0.000149976	Sox9
ENSMUSG00000069805	18.0446	3.66839	0.897096	2.00806e-06	6.79415e-05	Fbp1
ENSMUSG00000038580	19.4996	3.51488	0.960845	6.81523e-06	0.000192802	Sct
ENSMUSG00000038805	9.54096	3.47342	1.25901	0.000252356	0.00407737	Six3
ENSMUSG00000021280	22.5381	3.35404	0.749362	4.79247e-07	1.93866e-05	Exoc3l4
ENSMUSG00000037887	26.4033	3.24695	0.674414	9.04511e-08	4.40151e-06	Dusp8
ENSMUSG00000024621	10.0743	3.2455	1.36248	0.000503458	0.0071746	Csf1r
ENSMUSG00000000031	635.473	3.20653	0.470527	1.31485e-13	2.76621e-11	H19
ENSMUSG00000004508	22.2599	3.19891	0.743324	1.01812e-06	3.79388e-05	Gab2
ENSMUSG00000076275	37.1728	3.18293	0.59969	4.16619e-09	3.04998e-07	Mir675
ENSMUSG00000048583	542.443	3.17035	0.205571	9.94787e-56	5.48625e-52	Igf2
ENSMUSG00000068048	85.3426	3.1531	0.359473	1.17219e-19	5.87691e-17	Rhox9
ENSMUSG00000001510	26.4574	3.1427	0.680376	1.54853e-07	7.05798e-06	Dlx3
ENSMUSG00000022425	78.5074	3.11939	0.379277	9.62031e-18	3.88215e-15	Enpp2
ENSMUSG00000036526	8.20268	3.11073	1.48026	0.00098632	0.0121963	Card11
ENSMUSG00000052854	470.522	3.09615	0.192493	1.18216e-59	9.77939e-56	Nrk
ENSMUSG00000005503	33.7166	3.09153	0.749625	3.18798e-07	1.34554e-05	Evx1
ENSMUSG00000037469	95.0278	3.08274	0.348058	4.93098e-20	2.63171e-17	Acp7
ENSMUSG00000022886	8.38544	3.02454	1.52796	0.00109941	0.0133531	Prl2a1
ENSMUSG00000079584	9.28286	3.00938	1.24474	0.000621923	0.00852503	Gm364
ENSMUSG00000025839	29.6098	2.97018	0.624512	9.04255e-08	4.40151e-06	Pramel7
ENSMUSG00000042808	438.106	2.947	0.177839	4.34867e-63	7.19488e-59	Gpx2
ENSMUSG00000046186	106.052	2.94353	0.318686	1.29099e-21	8.30449e-19	Cd109
ENSMUSG00000042102	39.757	2.87453	0.511529	1.07166e-09	9.11968e-08	Dmgdh
ENSMUSG00000044041	21.9017	2.86977	0.706969	2.51287e-06	8.2165e-05	Krt13
ENSMUSG00000032060	50.8161	2.83895	0.505855	5.13943e-10	4.67208e-08	Cryab
ENSMUSG00000015053	53.8597	2.82226	0.454949	2.81312e-11	3.39001e-09	Gata2
ENSMUSG00000023039	136.407	2.79818	0.934196	2.55363e-05	0.00059008	Krt7
ENSMUSG00000034607	58.1986	2.75735	0.410167	9.89438e-13	1.72318e-10	Pof1b
ENSMUSG00000032128	12.7931	2.74534	1.0041	0.000240566	0.00391363	Robo3
ENSMUSG00000058741	41.1626	2.74522	0.494574	1.41873e-09	1.1678e-07	Prr19
ENSMUSG00000006411	53.241	2.74015	0.442763	2.93635e-11	3.47014e-09	Nectin4
ENSMUSG00000025993	105.161	2.72935	0.909683	3.16988e-05	0.000704915	Slc40a1
ENSMUSG00000097079	7.8885	2.71303	1.45206	0.00175631	0.0193205	Gm26604
ENSMUSG00000022382	308.045	2.70528	0.22124	6.24631e-36	1.47636e-32	Wnt7b
ENSMUSG00000061082	24.2957	2.70465	0.813499	1.43892e-05	0.000362358	Plac1
ENSMUSG00000068154	130.259	2.68263	0.339827	6.3756e-17	2.29314e-14	Insm1
ENSMUSG00000006200	104.363	2.67508	0.314129	9.77328e-19	4.37024e-16	Rhox6
ENSMUSG00000048779	10.2172	2.67168	1.22519	0.000839747	0.0108122	P2ry6
ENSMUSG00000072214	9.14889	2.65448	1.25166	0.00120373	0.0143176	Septin5
ENSMUSG00000034918	26.3727	2.62616	0.651515	2.32229e-06	7.65384e-05	Cdhr2
ENSMUSG00000032487	26.2276	2.58764	0.789349	1.55634e-05	0.000389555	Ptgs2
ENSMUSG00000016529	9.37773	2.54572	1.55553	0.00164013	0.0183351	Il10
ENSMUSG00000097398	37.3707	2.50727	0.559737	2.33923e-07	1.00788e-05	Platr5
ENSMUSG00000102727	15.2591	2.42788	1.08394	0.000375458	0.00567	NA
ENSMUSG00000049382	519.556	2.41137	0.666527	4.61751e-06	0.000139665	Krt8
ENSMUSG00000057615	47.155	2.4093	0.478527	1.67423e-08	1.02215e-06	Ldoc1
ENSMUSG00000070803	90.6442	2.38418	0.347392	3.28817e-13	6.11267e-11	Cited4
ENSMUSG00000062310	10.5022	2.38163	1.22794	0.0013974	0.0161446	Glrp1
ENSMUSG00000021411	21.6865	2.35642	0.695922	2.9856e-05	0.000669332	Pxdc1
ENSMUSG00000046352	13.6445	2.35245	1.00833	0.00044813	0.00652826	Gjb2
ENSMUSG00000068099	23.2002	2.35193	0.68194	2.22541e-05	0.000524987	1500009C09Rik
ENSMUSG00000051397	10.9014	2.3274	1.19662	0.00135095	0.0157294	Tacstd2
ENSMUSG00000085389	12.1155	2.3163	1.06819	0.000906324	0.0114379	1700003M07Rik
ENSMUSG00000040694	90.7667	2.26249	0.355322	6.11524e-12	8.57429e-10	Apobec2
ENSMUSG00000045838	9.66106	2.26064	1.39198	0.00195774	0.0210193	Ccdc9b
ENSMUSG00000026628	61.9633	2.25992	0.419168	2.70246e-09	2.07964e-07	Atf3
ENSMUSG00000029189	18.0616	2.25454	0.771266	0.000128756	0.00235417	Sel1l3
ENSMUSG00000085957	13.2009	2.24456	1.05858	0.000922212	0.0115942	Syna
ENSMUSG00000057706	267.225	2.23872	0.218324	3.459e-26	4.0878e-23	Mex3b
ENSMUSG00000032591	27.5499	2.23495	0.609646	1.10225e-05	0.000289471	Mst1
ENSMUSG00000041134	65.4811	2.23359	0.471961	4.8668e-08	2.53211e-06	Cyyr1
ENSMUSG00000031133	28.1644	2.22369	0.598216	8.7606e-06	0.000239182	Arhgef6
ENSMUSG00000027401	112.043	2.2201	0.288444	6.96513e-16	2.25957e-13	Tgm3
ENSMUSG00000042118	25.9488	2.19582	0.629392	1.84094e-05	0.000447259	Bhmt2
ENSMUSG00000028786	21.0109	2.176	0.724905	9.25749e-05	0.00179771	Tmem54
ENSMUSG00000075707	31.8216	2.17242	0.578428	6.86716e-06	0.000193226	Dio3
ENSMUSG00000089804	8.87523	2.16796	1.39974	0.00289578	0.0283328	Gm16136
ENSMUSG00000024806	24.4084	2.15606	0.681291	5.82472e-05	0.00119122	Mlana
ENSMUSG00000091273	10.7578	2.14404	1.19363	0.0018882	0.0204989	Gm6673
ENSMUSG00000070034	17.6359	2.11923	0.88515	0.000416636	0.00616569	Sp110
ENSMUSG00000097420	29.3223	2.11634	0.569592	9.12261e-06	0.000246623	NA
ENSMUSG00000093460	8.67534	2.1152	1.56021	0.00394827	0.0358529	Six3os1
ENSMUSG00000007908	28.7529	2.10393	0.603458	1.84872e-05	0.000448492	Hmgcll1
ENSMUSG00000032015	369.73	2.06198	0.188816	3.78462e-29	5.40098e-26	Pou2f3
ENSMUSG00000087651	363.927	2.04045	0.17996	4.39993e-31	7.27969e-28	1500009L16Rik
ENSMUSG00000023043	457.293	2.03927	0.639489	2.66179e-05	0.000610808	Krt18
ENSMUSG00000024659	34.8399	2.02908	0.650459	4.29358e-05	0.000916609	Anxa1
ENSMUSG00000028860	81.3033	2.01873	0.332244	6.697e-11	7.24196e-09	Sytl1
ENSMUSG00000075602	14.2692	2.00769	1.06234	0.00115523	0.0138804	Ly6a
ENSMUSG00000020037	22.6039	1.99417	0.663873	0.000106084	0.00201511	Rfx4
ENSMUSG00000022875	13.7292	1.99333	1.13891	0.00136079	0.0158328	Kng1
ENSMUSG00000020023	120.525	1.99299	0.277721	3.49899e-14	9.4903e-12	Tmcc3
ENSMUSG00000063011	324.127	1.95695	0.229681	3.31401e-19	1.61266e-16	Msln
ENSMUSG00000008136	8.42578	1.95653	1.49186	0.00370358	0.034156	Fhl2
ENSMUSG00000033576	14.1438	1.95209	0.95404	0.00111891	0.0135522	Apol6
ENSMUSG00000037664	433.767	1.9501	0.213296	1.26469e-21	8.30449e-19	Cdkn1c
ENSMUSG00000028115	36.1526	1.94409	0.508119	5.67935e-06	0.000164851	Bnipl
ENSMUSG00000056313	36.1419	1.94366	0.516203	6.83583e-06	0.000192802	Tcim
ENSMUSG00000036273	53.5885	1.94157	0.412821	1.20086e-07	5.59668e-06	Lrrk2
ENSMUSG00000058620	17.6748	1.92535	0.908571	0.000878988	0.0112063	Adra2b
ENSMUSG00000098894	13.1779	1.92464	1.06401	0.00160983	0.0181435	Gm27234
ENSMUSG00000022206	84.119	1.9246	0.328767	2.53589e-10	2.45359e-08	Npr3
ENSMUSG00000034958	77.6795	1.89283	0.350006	2.89218e-09	2.20296e-07	Atcay
ENSMUSG00000042985	34.1728	1.88771	0.54355	1.95251e-05	0.000470907	Upk3b
ENSMUSG00000098678	124.502	1.88256	0.366034	5.37196e-09	3.86431e-07	Mroh6
ENSMUSG00000052334	15.0746	1.87661	0.972012	0.00139182	0.016092	1700024B05Rik
ENSMUSG00000073802	21.7833	1.87357	0.691386	0.00024876	0.00402714	Cdkn2b
ENSMUSG00000021456	18.7675	1.87266	0.816651	0.000629537	0.00860801	Fbp2
ENSMUSG00000048612	141.291	1.872	0.295303	7.6149e-12	1.05873e-09	Myof
ENSMUSG00000086503	19.612	1.84847	0.776365	0.000608054	0.00839174	Xist
ENSMUSG00000027376	7.77686	1.84221	2.04884	0.00415598	0.037334	Prom2
ENSMUSG00000059325	54.9043	1.83925	0.451578	1.52966e-06	5.3733e-05	Hopx
ENSMUSG00000034435	120.958	1.8391	0.274333	1.07567e-12	1.81602e-10	Tmem30b
ENSMUSG00000091618	13.587	1.83605	1.06997	0.00202659	0.0216044	H60c
ENSMUSG00000012282	16.5586	1.83393	0.886969	0.00102602	0.0126211	Wnt8a
ENSMUSG00000047586	40.6383	1.8242	0.485217	6.96258e-06	0.000194917	Nccrp1
ENSMUSG00000015619	109.325	1.82257	0.341331	2.76128e-09	2.11507e-07	Gata3
ENSMUSG00000027855	72.5428	1.8084	0.361718	2.48146e-08	1.42061e-06	Sycp1
ENSMUSG00000026247	9.93865	1.79562	1.45135	0.00385829	0.0352293	Ecel1
ENSMUSG00000039337	20.468	1.78166	0.715812	0.000442183	0.00646855	Tex19.2
ENSMUSG00000021998	93.644	1.77852	0.36287	3.02464e-08	1.69179e-06	Lcp1
ENSMUSG00000054889	456.016	1.77718	0.19444	1.90757e-21	1.16891e-18	Dsp
ENSMUSG00000024409	72.7827	1.77479	0.386522	1.55926e-07	7.08735e-06	Psors1c2
ENSMUSG00000038756	221.994	1.7644	0.222011	9.13058e-17	3.21416e-14	Ttll6
ENSMUSG00000043843	70.8251	1.75945	0.385402	2.00607e-07	8.80661e-06	Tmem145
ENSMUSG00000019647	94.5733	1.75027	0.3416	1.07021e-08	7.02643e-07	Sema6a
ENSMUSG00000097993	216.875	1.74332	0.249975	1.00161e-13	2.20955e-11	Ptprv
ENSMUSG00000036782	1380.78	1.7377	0.370913	8.7793e-08	4.29744e-06	Klhl13
ENSMUSG00000038776	321.491	1.7367	0.188026	1.30503e-21	8.30449e-19	Ephx1
ENSMUSG00000031506	57.7836	1.72918	0.403142	8.16507e-07	3.11989e-05	Ptpn7
ENSMUSG00000043639	115.685	1.71114	0.277786	3.66257e-11	4.26741e-09	Rbm20
ENSMUSG00000055333	179.911	1.70763	0.234383	1.75294e-14	4.83373e-12	Fat2
ENSMUSG00000041378	13.1145	1.70295	1.20691	0.00231481	0.0238787	Cldn5
ENSMUSG00000038540	17.1364	1.7024	0.864956	0.00127141	0.0149719	Tmc3
ENSMUSG00000074277	80.8223	1.70132	0.328952	1.18252e-08	7.5168e-07	Phldb3
ENSMUSG00000026548	17.3341	1.69408	0.841324	0.00125257	0.0148074	Slamf9
ENSMUSG00000038239	15.3147	1.68946	0.913103	0.00163507	0.0182909	Hrc
ENSMUSG00000097851	31.1842	1.68122	0.609533	0.000187743	0.00323227	Platr30
ENSMUSG00000028776	117.596	1.66412	0.32646	1.16712e-08	7.45558e-07	Tinagl1
ENSMUSG00000036596	31.7919	1.66176	0.554868	0.000108292	0.00203833	Cpz
ENSMUSG00000091243	151.787	1.65624	0.253557	3.1842e-12	4.83327e-10	Vgll3
ENSMUSG00000078949	24.1107	1.6282	0.674873	0.000534306	0.00753632	R3hdml
ENSMUSG00000046133	14.1693	1.62239	1.08351	0.00276464	0.0274391	C130073F10Rik
ENSMUSG00000048373	112.15	1.61389	0.319573	1.62416e-08	9.95247e-07	Fgfbp1
ENSMUSG00000036492	50.7258	1.61004	0.422805	6.30945e-06	0.000180605	Rnf39
ENSMUSG00000021453	49.9037	1.60846	0.438163	1.09098e-05	0.000287425	Gadd45g
ENSMUSG00000002020	24.2195	1.6049	0.709514	0.000725541	0.00965734	Ltbp2
ENSMUSG00000032561	33.2463	1.59831	0.539508	0.000122126	0.00226015	Acpp
ENSMUSG00000024354	154.904	1.58936	0.279002	4.53921e-10	4.17229e-08	Slc23a1
ENSMUSG00000031659	27.0522	1.58547	0.650362	0.000469036	0.00676925	Adcy7
ENSMUSG00000075122	117.13	1.5853	0.281768	1.00021e-09	8.57436e-08	Cd80
ENSMUSG00000021950	130.333	1.58496	0.294118	3.05777e-09	2.28918e-07	Anxa8
ENSMUSG00000039782	108.779	1.57632	0.29357	3.96887e-09	2.91844e-07	Cpeb2
ENSMUSG00000064247	83.3728	1.55533	0.358762	5.6709e-07	2.25541e-05	Plcxd1
ENSMUSG00000048148	15.0157	1.54426	1.00094	0.0027446	0.0273222	Nwd1
ENSMUSG00000029082	24.563	1.54418	0.654782	0.000631311	0.00861801	Bst1
ENSMUSG00000001333	18.8292	1.51046	0.885561	0.00190086	0.0205689	Sync
ENSMUSG00000027356	27.9947	1.49368	0.617912	0.000529753	0.00747847	Fermt1
ENSMUSG00000029055	32.3507	1.49261	0.595363	0.000370763	0.0056072	Plch2
ENSMUSG00000042417	15.1802	1.47434	1.34404	0.0034754	0.0325966	Ccno
ENSMUSG00000032816	246.866	1.46925	0.231479	8.34515e-12	1.15059e-09	Igdcc4
ENSMUSG00000000184	140.895	1.4661	0.255873	5.56116e-10	5.00051e-08	Ccnd2
ENSMUSG00000097493	36.6345	1.46337	0.651731	0.000515074	0.00731494	9930014A18Rik
ENSMUSG00000056220	18.1513	1.46146	0.982488	0.00254454	0.0257962	Pla2g4a
ENSMUSG00000022871	90.1215	1.44992	0.332206	5.81289e-07	2.28987e-05	Fetub
ENSMUSG00000034156	138.091	1.44802	0.257858	1.07485e-09	9.11968e-08	Tspoap1
ENSMUSG00000043391	12.6431	1.44701	1.19815	0.00422905	0.0378815	2510009E07Rik
ENSMUSG00000037855	565.295	1.44409	0.168395	4.11307e-19	1.91271e-16	Zfp365
ENSMUSG00000091993	62.367	1.43862	0.387306	8.84313e-06	0.000240908	B930036N10Rik
ENSMUSG00000022037	155.443	1.43648	0.244361	2.29923e-10	2.27789e-08	Clu
ENSMUSG00000064246	33.3556	1.43175	0.581559	0.000472399	0.00680229	Chil1
ENSMUSG00000024935	56.1233	1.42943	0.418371	2.70993e-05	0.000620134	Slc1a1
ENSMUSG00000021403	143.616	1.42908	0.289033	3.1316e-08	1.73636e-06	Serpinb9b
ENSMUSG00000026748	134.562	1.42667	0.287625	3.02671e-08	1.69179e-06	Plxdc2
ENSMUSG00000042284	72.2581	1.42122	0.368351	5.03402e-06	0.000149261	Itga1
ENSMUSG00000048752	51.0647	1.40968	0.419198	3.56478e-05	0.000780149	Prss50
ENSMUSG00000020598	32.8949	1.4043	0.587589	0.000542268	0.0076356	Nrcam
ENSMUSG00000021185	266.691	1.40034	0.1968	6.13421e-14	1.49251e-11	Dglucy
ENSMUSG00000040152	38.5979	1.39585	0.679725	0.000702982	0.00941006	Thbs1
ENSMUSG00000004891	166.861	1.39116	0.267939	8.93438e-09	5.96046e-07	Nes
ENSMUSG00000090535	10.6302	1.39084	1.73398	0.00590675	0.0486447	Gm8540
ENSMUSG00000078607	32.2329	1.38743	0.60148	0.000677441	0.00911241	1810010H24Rik
ENSMUSG00000073062	24.2975	1.38701	0.77271	0.00162635	0.0182469	Zxdb
ENSMUSG00000000094	21.0289	1.38653	0.791413	0.0020889	0.0220836	Tbx4
ENSMUSG00000029120	159.504	1.37883	0.24295	7.74621e-10	6.89038e-08	Ppp2r2c
ETnERV3-int:ERVK:LTR	118.755	1.37783	0.29952	1.8629e-07	8.33019e-06
ENSMUSG00000045330	103.636	1.37781	0.33358	1.40943e-06	5.04742e-05	4933402E13Rik
ENSMUSG00000000792	57.579	1.37394	0.420231	4.70615e-05	0.000994423	Slc5a5
ENSMUSG00000029026	178.535	1.37329	0.237835	4.15466e-10	3.86518e-08	Trp73
ENSMUSG00000004885	79.6494	1.3723	0.340863	2.81556e-06	9.15194e-05	Crabp2
ENSMUSG00000045053	29.5008	1.36984	0.60878	0.000821269	0.0106703	Kcng3
ENSMUSG00000031762	4837.72	1.36323	0.105884	3.88944e-39	1.07251e-35	Mt2
ENSMUSG00000018569	93.8243	1.35264	0.38131	1.21506e-05	0.000314111	Cldn7
ENSMUSG00000055874	155.719	1.35126	0.289074	1.08679e-07	5.10824e-06	Foxi3
ENSMUSG00000022947	215.338	1.34727	0.244572	1.45867e-09	1.19474e-07	Cbr3
ENSMUSG00000031438	376.693	1.34679	0.214787	1.28775e-11	1.70447e-09	Rnf128
ENSMUSG00000044285	71.7558	1.34604	0.524178	0.000193151	0.00329113	Ubb-ps
ENSMUSG00000039238	124.032	1.34232	0.282354	9.88146e-08	4.70573e-06	Zfp750
ENSMUSG00000029484	133.676	1.33768	0.335013	1.99202e-06	6.76754e-05	Anxa3
ENSMUSG00000004038	48.5784	1.33501	0.442467	0.000109301	0.00205265	Gstm3
ENSMUSG00000030222	32.2652	1.32491	0.555939	0.000640648	0.00870955	Rerg
ENSMUSG00000097636	116.731	1.32153	0.34192	3.53278e-06	0.000110491	Mirt1
ENSMUSG00000070473	28.9051	1.31365	0.615669	0.00106801	0.0130408	Cldn3
ENSMUSG00000040752	23.9586	1.30792	0.760953	0.00202929	0.0216192	Myh6
ENSMUSG00000097352	26.1324	1.30715	0.654624	0.00143419	0.0164892	C920009B18Rik
ENSMUSG00000029765	18.4582	1.30713	0.853362	0.00320834	0.0307009	Plxna4
ENSMUSG00000032344	27.8929	1.30641	0.638532	0.00128396	0.0150981	Cgas
ENSMUSG00000031486	38.2611	1.30437	0.516646	0.000439518	0.00644408	Adgra2
ENSMUSG00000044664	41.7528	1.29927	0.52278	0.00045523	0.00661263	Prss42
ENSMUSG00000021701	840.045	1.29875	0.166271	2.31097e-16	7.80305e-14	Plk2
ENSMUSG00000048458	52.2882	1.298	0.495962	0.000286823	0.00454116	Inka2
ENSMUSG00000038765	14.7951	1.29565	1.34306	0.00465776	0.040602	Lmx1b
ENSMUSG00000034107	18.4026	1.29502	0.887177	0.0034849	0.0326488	Ano7
ENSMUSG00000018648	145.678	1.2896	0.256921	2.74988e-08	1.55811e-06	Dusp14
ENSMUSG00000021062	300.163	1.28799	0.194947	2.14527e-12	3.34844e-10	Rab15
ENSMUSG00000032246	27.5499	1.28393	0.81605	0.0020074	0.0214412	Calml4
ENSMUSG00000025934	174.816	1.27104	0.230633	2.0619e-09	1.60916e-07	Gsta3
ENSMUSG00000028970	498.801	1.26966	0.178436	4.95014e-14	1.22239e-11	Abcb1b
ENSMUSG00000001419	1127.05	1.26934	0.123913	7.93542e-26	8.75276e-23	Mef2d
ENSMUSG00000056130	21.7857	1.26922	0.802416	0.00287241	0.0282221	Ticam2
ENSMUSG00000032363	107.657	1.26739	0.367554	1.83617e-05	0.000446756	Adamts7
ENSMUSG00000060499	281.744	1.26685	0.188956	1.04787e-12	1.78732e-10	Rpl10l
ENSMUSG00000054364	240.956	1.26591	0.238613	4.97e-09	3.60652e-07	Rhob
ENSMUSG00000038068	42.1675	1.2634	0.50496	0.000453592	0.00660043	Rnf144b
ENSMUSG00000017607	31.3999	1.26096	0.760405	0.00169425	0.0187877	Tns4
ENSMUSG00000030411	309.961	1.2533	0.181013	2.57647e-13	4.84405e-11	Nova2
ENSMUSG00000034930	310.311	1.25298	0.209821	1.11045e-10	1.17022e-08	Rtkn
ENSMUSG00000086825	38.4028	1.24906	0.540057	0.00072047	0.00962081	Gm15675
ENSMUSG00000007107	139.54	1.24434	0.308623	2.1299e-06	7.13346e-05	Atp1a4
ENSMUSG00000039376	132.308	1.24309	0.305865	2.00407e-06	6.79415e-05	Synpo2l
ENSMUSG00000026950	288.126	1.24236	0.202946	4.9611e-11	5.54604e-09	Neb
ENSMUSG00000040728	748.14	1.24194	0.134944	2.23225e-21	1.31902e-18	Esrp1
ENSMUSG00000106782	55.2872	1.24055	0.406611	0.000104792	0.00199515	NA
ENSMUSG00000014773	103.25	1.23798	0.37895	3.50104e-05	0.000767215	Dll1
ENSMUSG00000043036	60.4205	1.23728	0.419287	0.000131247	0.00239413	Ccdc63
ENSMUSG00000020644	356.849	1.2367	0.198488	2.20981e-11	2.74897e-09	Id2
ENSMUSG00000017165	13.9144	1.23624	1.72841	0.00465454	0.040602	Gast
ENSMUSG00000001123	346.937	1.23424	0.190463	4.70328e-12	6.88635e-10	Lgals9
ENSMUSG00000059895	1129.81	1.23302	0.122236	4.19944e-25	4.34248e-22	Ptp4a3
ENSMUSG00000020427	149.449	1.2289	0.27151	2.90768e-07	1.23885e-05	Igfbp3
ENSMUSG00000022893	58.358	1.22503	0.457007	0.000243333	0.00394314	Adamts1
ENSMUSG00000073805	24.4038	1.22278	0.780297	0.00273874	0.0272967	Insyn2a
ENSMUSG00000019846	28.5552	1.21989	0.669497	0.0018958	0.0205409	Lama4
ENSMUSG00000074489	39.3779	1.21889	0.650227	0.00130525	0.0153267	Bglap3
ENSMUSG00000041757	348.156	1.21579	0.183703	2.06784e-12	3.32159e-10	Plekha6
ENSMUSG00000071658	143.507	1.21372	0.274476	4.7416e-07	1.92664e-05	Gng3
ENSMUSG00000055027	151.101	1.20991	0.277341	5.77577e-07	2.28067e-05	Smyd1
ENSMUSG00000020654	359.822	1.20987	0.175775	3.51489e-13	6.39054e-11	Adcy3
ENSMUSG00000085328	3669.64	1.20019	0.148823	2.58411e-17	9.5009e-15	Gm17131
ENSMUSG00000006056	671.242	1.19821	0.160863	4.98052e-15	1.49823e-12	Calcoco2
ENSMUSG00000061086	38.5309	1.19276	0.522121	0.000831819	0.0107665	Myl4
ENSMUSG00000018507	43.2797	1.18929	0.531465	0.000811111	0.0105585	Trpv2
ENSMUSG00000062960	31.6782	1.18877	0.672291	0.00193829	0.0208413	Kdr
ENSMUSG00000021892	24.4044	1.18845	0.716713	0.00271543	0.0271461	Sh3bp5
ENSMUSG00000034701	254.223	1.18754	0.200839	2.03984e-10	2.05787e-08	Neurod1
ENSMUSG00000061331	3100.73	1.18668	0.127284	5.6418e-22	4.05842e-19	Gm17132
ENSMUSG00000028602	106.634	1.18248	0.306443	5.63378e-06	0.000163815	Tnfrsf8
ENSMUSG00000022479	21.0537	1.17823	1.06338	0.00387755	0.0353466	Vdr
ENSMUSG00000030693	204.448	1.1778	0.224803	9.00802e-09	5.98545e-07	Klk10
ENSMUSG00000053846	24.4741	1.17551	0.831305	0.00320557	0.0306922	Lipg
ENSMUSG00000078508	22.6888	1.17177	1.34615	0.00324519	0.0309243	Gm13128
ENSMUSG00000052684	178.672	1.17147	0.252965	1.78924e-07	8.06621e-06	Jun
ENSMUSG00000042498	41.3067	1.17072	0.507211	0.000787102	0.0103272	Radx
ENSMUSG00000027347	53.6559	1.1671	0.434389	0.000304618	0.00475912	Rasgrp1
ENSMUSG00000097163	276.012	1.16212	0.243741	7.55952e-08	3.76724e-06	BC051077
ENSMUSG00000025104	117.477	1.15526	0.277237	1.71621e-06	5.92791e-05	Hdgfl3
MERVL-int:ERVL:LTR	6614.03	1.1441	0.33229	2.38289e-05	0.000557637
ENSMUSG00000030116	40.6788	1.144	0.514651	0.000962457	0.0119548	Mfap5
ENSMUSG00000098974	156.119	1.13999	0.245781	2.07894e-07	9.07548e-06	Gm27505
ENSMUSG00000035498	108.811	1.13829	0.297857	6.8295e-06	0.000192802	Cdcp1
ENSMUSG00000072568	267.941	1.13314	0.212827	5.45755e-09	3.90888e-07	Lratd2
ENSMUSG00000050799	24.2008	1.13241	0.775771	0.00352232	0.032869	H2bc1
ENSMUSG00000059456	363.278	1.12423	0.171548	3.59549e-12	5.40795e-10	Ptk2b
ENSMUSG00000044646	358.856	1.12211	0.204107	1.87694e-09	1.47175e-07	Zbtb7c
ENSMUSG00000041571	440.608	1.12097	0.163593	4.55212e-13	8.09837e-11	Selenow
ENSMUSG00000032011	78.2154	1.11502	0.340038	5.39507e-05	0.00111577	Thy1
ENSMUSG00000023861	313.535	1.11445	0.180899	4.71152e-11	5.30286e-09	Mpc1
ENSMUSG00000075703	163.252	1.11385	0.267891	1.56446e-06	5.48391e-05	Selenoi
ENSMUSG00000098543	196.53	1.1113	0.22505	4.67258e-08	2.46203e-06	Gm27533
ENSMUSG00000098986	223.238	1.11116	0.209527	7.58209e-09	5.20521e-07	Gm28006
ENSMUSG00000046223	488.631	1.1103	0.157801	1.32083e-13	2.76621e-11	Plaur
ENSMUSG00000023903	31.393	1.10887	0.611551	0.00219763	0.02294	Mmp25
ENSMUSG00000025083	57.8168	1.10789	0.407422	0.000297087	0.00466791	Afap1l2
ENSMUSG00000104329	596.05	1.10307	0.166118	1.66571e-12	2.72863e-10	Gm37324
ENSMUSG00000038916	110.184	1.10247	0.325856	3.27049e-05	0.0007234	Soga3
ENSMUSG00000075502	93.5184	1.10192	0.316873	2.67418e-05	0.000612801	Kbtbd6
ENSMUSG00000042436	21.4031	1.09425	0.839128	0.00455749	0.040002	Mfap4
ENSMUSG00000031765	3211.84	1.09184	0.11572	2.36307e-22	1.86176e-19	Mt1
ENSMUSG00000000805	77.657	1.07567	0.350676	0.000107079	0.00202935	Car4
ENSMUSG00000049511	27.9051	1.07506	0.705032	0.00349431	0.0327183	Htr1b
ENSMUSG00000032226	150.053	1.07463	0.285276	7.72228e-06	0.000213654	Gcnt3
ENSMUSG00000027562	285.711	1.07202	0.233355	2.01812e-07	8.83328e-06	Car2
ENSMUSG00000015312	232.826	1.07028	0.253061	1.06858e-06	3.97297e-05	Gadd45b
ENSMUSG00000040102	346.376	1.06709	0.192428	1.65277e-09	1.33391e-07	Klhl42
ENSMUSG00000090877	77.5021	1.06088	0.351098	0.00012711	0.00232893	Hspa1b
ENSMUSG00000004031	26.1257	1.06049	0.739201	0.00384498	0.0351389	Brinp2
ENSMUSG00000033788	227.43	1.06022	0.206989	1.91568e-08	1.14011e-06	Dysf
ENSMUSG00000031757	29.6326	1.05998	0.623807	0.00289084	0.0283269	Mt4
ENSMUSG00000025701	27.8547	1.05801	0.694325	0.00350584	0.0327707	Alox5
ENSMUSG00000026399	417.244	1.05793	0.171334	4.12642e-11	4.77423e-09	Cd55
ENSMUSG00000026114	109.328	1.05557	0.306131	2.88998e-05	0.000651427	Cnga3
ENSMUSG00000062991	46.5334	1.0555	0.519216	0.0013664	0.0158796	Nrg1
ENSMUSG00000048814	62.03	1.05466	0.397545	0.000365605	0.00555968	Lonrf2
ENSMUSG00000000552	475.571	1.05342	0.161031	3.9079e-12	5.82489e-10	Zfp385a
ENSMUSG00000061126	47.2327	1.05171	0.512952	0.00133391	0.0155529	Cyp4f39
ENSMUSG00000022286	711.855	1.04405	0.177644	2.31613e-10	2.28097e-08	Grhl2
ENSMUSG00000031688	113.781	1.04062	0.316271	4.67341e-05	0.000988766	Pou4f2
ENSMUSG00000047281	1198.46	1.03612	0.124838	7.75184e-18	3.20635e-15	Sfn
ENSMUSG00000005373	52.7392	1.029	0.435073	0.000776595	0.0102137	Mlxipl
ENSMUSG00000045009	39.0736	1.02743	0.536682	0.00198014	0.0212322	Prrt3
ENSMUSG00000019982	253.677	1.02279	0.204381	3.45697e-08	1.88143e-06	Myb
ENSMUSG00000023826	87.2834	1.01775	0.333514	0.000116714	0.0021697	Prkn
ENSMUSG00000039329	1038.22	1.01304	0.138279	1.48348e-14	4.16003e-12	Tex19.1
ENSMUSG00000024921	75.9454	1.0095	0.354437	0.000222935	0.00369585	Smarca2
ENSMUSG00000026249	481.836	1.00873	0.196202	1.39726e-08	8.75224e-07	Serpine2
ENSMUSG00000026604	2530.55	1.00743	0.143109	8.82985e-14	2.02903e-11	Ptpn14
ENSMUSG00000033467	224.379	1.00643	0.225192	4.54575e-07	1.85727e-05	Crlf2
ENSMUSG00000019997	1369.27	1.00639	0.152152	1.99204e-12	3.23121e-10	Ccn2
ENSMUSG00000026893	226.428	1.00601	0.213742	1.59884e-07	7.22753e-06	Gca
ENSMUSG00000067889	386.424	1.00366	0.170072	2.40561e-10	2.34122e-08	Sptbn2
ENSMUSG00000040350	41.0182	0.999871	0.534155	0.00219252	0.0229085	Trim7
ENSMUSG00000091971	38.7559	0.988141	0.616236	0.00297083	0.0288622	Hspa1a
ENSMUSG00000037428	41.9915	0.98599	0.550783	0.00240079	0.0246537	Vgf
ENSMUSG00000001946	46.7717	0.985609	0.51612	0.00189531	0.0205409	Esam
ENSMUSG00000032733	70.8479	0.984145	0.384135	0.000470474	0.00678048	Snx33
ENSMUSG00000029761	360.599	0.982292	0.193829	2.34204e-08	1.34546e-06	Cald1
ENSMUSG00000030607	249.762	0.98162	0.198039	4.74217e-08	2.49077e-06	Acan
ENSMUSG00000086061	227.822	0.980594	0.266218	1.04756e-05	0.000277754	Gm13075
ENSMUSG00000037999	332.144	0.97998	0.210993	1.8382e-07	8.24199e-06	Arap2
ENSMUSG00000048978	53.1648	0.977603	0.467727	0.00140518	0.0162125	Nrsn1
ENSMUSG00000041245	519.634	0.976844	0.155415	2.19183e-11	2.74726e-09	Wnk3
ENSMUSG00000032548	119.294	0.975719	0.312666	8.60546e-05	0.00168894	Slco2a1
ENSMUSG00000053626	21.7353	0.974384	0.950519	0.00600526	0.0491867	Tll1
ENSMUSG00000027189	827.938	0.971411	0.13718	9.89212e-14	2.20955e-11	Trim44
ENSMUSG00000074796	464.167	0.967484	0.161666	1.48978e-10	1.54052e-08	Slc4a11
ENSMUSG00000105549	463.42	0.961259	0.192145	3.13898e-08	1.73636e-06	Gm43540
ENSMUSG00000026211	1197.18	0.959833	0.137281	1.65399e-13	3.33722e-11	Obsl1
ENSMUSG00000002384	29.917	0.95981	0.674027	0.00442646	0.0392896	Bmp8b
ENSMUSG00000029771	30.9642	0.957968	0.628536	0.0040011	0.0362333	Irf5
ENSMUSG00000060180	104.532	0.953479	0.332943	0.000198381	0.00334579	Myh13
ENSMUSG00000047242	23.286	0.953455	0.931021	0.00577197	0.0479404	Taf9b
ENSMUSG00000104436	36.8057	0.951173	0.756131	0.00423784	0.0379205	Gm37423
ENSMUSG00000035021	1699.83	0.950468	0.115623	1.49615e-17	5.89378e-15	Baz1a
ENSMUSG00000022892	300.889	0.950052	0.205187	2.22464e-07	9.64079e-06	App
ENSMUSG00000103103	33.3131	0.9492	0.632525	0.00394178	0.0358137	4833445I07Rik
ENSMUSG00000052331	128.298	0.947331	0.266407	2.28663e-05	0.00053739	Ankrd44
ENSMUSG00000027611	40.9815	0.946534	0.556897	0.00290549	0.0283774	Procr
ENSMUSG00000022203	273.639	0.945518	0.225491	1.50156e-06	5.29707e-05	Efs
ENSMUSG00000032420	87.6023	0.945149	0.330074	0.000227987	0.00374954	Nt5e
ENSMUSG00000028195	427.096	0.944878	0.177735	6.70059e-09	4.63854e-07	Ccn1
ENSMUSG00000037754	40.2595	0.943888	0.528967	0.00276333	0.0274391	Ppp1r16b
ENSMUSG00000028680	974.314	0.943102	0.131261	4.85203e-14	1.21631e-11	Plk3
ENSMUSG00000050931	203.129	0.942651	0.248469	8.02307e-06	0.000220501	Sgms2
ENSMUSG00000074923	25.9138	0.938686	0.902482	0.00566464	0.0472625	Pak6
ENSMUSG00000055632	176.881	0.936983	0.232844	3.56496e-06	0.000111078	Hmcn2
ENSMUSG00000055567	32.8349	0.936681	0.70401	0.00477954	0.0413801	Unc80
ENSMUSG00000040187	27.1506	0.934196	0.849671	0.00556042	0.0466754	Arntl2
ENSMUSG00000036966	467.086	0.926487	0.158328	3.52399e-10	3.35083e-08	Spryd3
ENSMUSG00000026994	40.4216	0.922954	0.520618	0.0029026	0.0283774	Galnt3
ENSMUSG00000074457	37.8999	0.921385	0.561644	0.00351585	0.0328272	S100a16
ENSMUSG00000023805	249.649	0.920714	0.196802	2.0067e-07	8.80661e-06	Synj2
ENSMUSG00000035615	50.0704	0.914606	0.623325	0.00329533	0.031334	Frmpd1
ENSMUSG00000030220	139.776	0.914348	0.267328	3.7376e-05	0.000810467	Arhgdib
ENSMUSG00000028950	71.7426	0.912624	0.373883	0.000723195	0.0096494	Tas1r1
RLTR13B2:ERVK:LTR	167.501	0.911751	0.262048	2.85289e-05	0.000645705
ENSMUSG00000079173	45.7195	0.904385	0.535936	0.00311285	0.0299605	Zan
MT2_Mm:ERVL:LTR	1070.68	0.900537	0.160006	1.08945e-09	9.19641e-08
ENSMUSG00000008601	99.6304	0.899945	0.306906	0.000190943	0.00326695	Rab25
ENSMUSG00000020911	169.698	0.898498	1.351	0.0047305	0.0411061	Krt19
ENSMUSG00000026817	773.934	0.897909	0.176665	2.07993e-08	1.22464e-06	Ak1
ENSMUSG00000032358	26.4931	0.892488	0.837102	0.00607241	0.0495787	Fam83b
ENSMUSG00000026814	652.794	0.890682	0.152079	3.42216e-10	3.27281e-08	Eng
ENSMUSG00000027075	148.063	0.888023	0.250627	2.54508e-05	0.000588928	Slc43a1
ENSMUSG00000083161	43.7465	0.884256	0.52747	0.00329986	0.0313411	Gm11427
ENSMUSG00000055407	209.534	0.883326	0.24993	2.24046e-05	0.000527288	Map6
ENSMUSG00000036158	40.6649	0.882817	0.709965	0.00456342	0.0400328	Prickle1
ENSMUSG00000030800	232.403	0.881459	0.229328	7.35871e-06	0.000204966	Prss8
ENSMUSG00000041653	118.962	0.881337	0.300573	0.000181256	0.00315009	Pnpla3
ENSMUSG00000040596	58.4169	0.879355	0.425508	0.00172716	0.0191143	Pogk
ENSMUSG00000073771	614.327	0.87631	0.155915	1.28938e-09	1.07741e-07	Btbd19
ENSMUSG00000034282	117.247	0.875766	0.288083	0.000136115	0.00246932	Evpl
ENSMUSG00000020656	153.179	0.869962	0.258367	4.66157e-05	0.000987524	Grhl1
ENSMUSG00000039982	46.5741	0.869719	0.482628	0.00297025	0.0288622	Dtx4
ENSMUSG00000062380	807.016	0.864432	0.16961	2.13718e-08	1.24946e-06	Tubb3
ENSMUSG00000044468	38.0594	0.862236	0.575039	0.00455444	0.040002	Tent5c
ENSMUSG00000026764	371.069	0.862143	0.170166	3.09326e-08	1.72317e-06	Kif5c
ENSMUSG00000027171	551.112	0.861512	0.156931	2.91597e-09	2.20296e-07	Prrg4
ENSMUSG00000033060	477.343	0.856427	0.186237	2.80082e-07	1.1974e-05	Lmo7
ENSMUSG00000051335	282.312	0.856001	0.217383	5.1131e-06	0.000151065	Gfod1
ENSMUSG00000030681	1053.38	0.854325	0.130941	5.44857e-12	7.83883e-10	Mvp
ENSMUSG00000040389	426.027	0.851792	0.162247	1.16381e-08	7.45558e-07	Wdr47
ENSMUSG00000031207	2177.81	0.851543	0.108423	3.49311e-16	1.15587e-13	Msn
ENSMUSG00000063856	2978.35	0.849099	0.162869	1.18579e-08	7.5168e-07	Gpx1
ENSMUSG00000036466	37.9346	0.847886	0.581437	0.00473657	0.0411373	Megf11
ENSMUSG00000015134	191.976	0.84691	0.255436	5.2835e-05	0.00109543	Aldh1a3
ENSMUSG00000001420	222.08	0.846652	0.212945	4.84464e-06	0.000144683	Tmem79
ENSMUSG00000044768	158.152	0.84593	0.246797	4.01474e-05	0.00086153	D1Ertd622e
ENSMUSG00000029314	125.902	0.839669	0.335791	0.000571659	0.00797479	Gpat3
ENSMUSG00000092274	5289.49	0.838661	0.119524	1.77036e-13	3.52899e-11	Neat1
ENSMUSG00000025504	183.451	0.838346	0.290739	0.000197607	0.00333869	Eps8l2
ENSMUSG00000024300	334.008	0.835783	0.192591	9.95935e-07	3.71958e-05	Myo1f
ENSMUSG00000024421	1244.42	0.833994	0.136997	8.17335e-11	8.72439e-09	Lama3
ENSMUSG00000067616	74.9099	0.83343	0.394607	0.00155776	0.0176771	Klk11
ENSMUSG00000041959	651.188	0.832267	0.149125	1.8313e-09	1.44769e-07	S100a10
ENSMUSG00000025912	336.906	0.8288	0.191466	1.11992e-06	4.13992e-05	Mybl1
ENSMUSG00000039384	54.1866	0.822499	0.452626	0.00297935	0.0289111	Dusp10
ENSMUSG00000033083	82.8671	0.822089	0.338099	0.000855581	0.0109733	Tbc1d4
ENSMUSG00000057359	414.184	0.821861	0.227944	1.66714e-05	0.000414778	Gm17494
ENSMUSG00000033998	151.431	0.821777	0.247363	6.04977e-05	0.0012342	Kcnk1
ENSMUSG00000024997	773.621	0.819921	0.135225	1.10832e-10	1.17022e-08	Prdx3
ENSMUSG00000029359	193.824	0.819882	0.225545	1.96297e-05	0.000472073	Tesc
ENSMUSG00000032602	835.102	0.816804	0.169569	9.53838e-08	4.60095e-06	Slc25a20
ENSMUSG00000045284	284.423	0.814919	0.224811	1.77733e-05	0.000434356	Dcaf12l1
ENSMUSG00000032540	224.711	0.813099	0.216353	1.21193e-05	0.000314111	Abhd5
ENSMUSG00000068923	164.044	0.812396	0.239498	4.82585e-05	0.00101712	Syt11
ENSMUSG00000022139	493.979	0.811884	0.162096	4.22011e-08	2.23788e-06	Mbnl2
ENSMUSG00000028435	464.07	0.810378	0.158332	2.49437e-08	1.42308e-06	Aqp3
ENSMUSG00000026102	55.7718	0.809638	0.431367	0.00277612	0.0275223	Inpp1
ENSMUSG00000019851	339.839	0.807934	0.232848	2.90489e-05	0.000653896	Perp
ENSMUSG00000056492	37.4116	0.806609	0.602659	0.00579116	0.0480454	Adgrf5
ENSMUSG00000038172	2344.99	0.806191	0.12101	2.13117e-12	3.34844e-10	Ttc39b
ENSMUSG00000030917	97.502	0.804869	0.316591	0.000633609	0.00863514	Tmem159
ENSMUSG00000003309	438.631	0.804214	0.174256	2.91273e-07	1.23885e-05	Ap1m2
ENSMUSG00000031950	1228.32	0.804169	0.134738	1.88617e-10	1.91452e-08	Gabarapl2
ENSMUSG00000042745	586.728	0.80405	0.149101	5.61125e-09	4.00164e-07	Id1
ENSMUSG00000032186	160.664	0.803036	0.25098	9.11996e-05	0.00177726	Tmod2
ENSMUSG00000051910	47.2643	0.801425	0.572511	0.0050169	0.0430497	Sox6
ENSMUSG00000032125	152.164	0.799883	0.254834	0.00011346	0.00211635	Robo4
ENSMUSG00000044816	139.38	0.79531	0.266487	0.000188931	0.0032426	D630023F18Rik
ENSMUSG00000017057	54.1619	0.795221	0.463079	0.00363026	0.0336863	Il13ra1
ENSMUSG00000034258	90.7719	0.793184	0.330675	0.000948315	0.0118593	Flvcr2
ENSMUSG00000015342	66.0493	0.792372	0.413206	0.00252251	0.0256357	Xk
ENSMUSG00000001025	809.031	0.780082	0.159915	7.86185e-08	3.89444e-06	S100a6
ENSMUSG00000035314	43.401	0.778017	0.756088	0.00600938	0.049196	Gdpd5
ENSMUSG00000028354	302.711	0.777635	0.185556	2.22114e-06	7.36449e-05	Fmn2
ENSMUSG00000056737	596.273	0.776383	0.148503	1.44725e-08	8.93463e-07	Capg
ENSMUSG00000038560	101.686	0.773182	0.319414	0.000897293	0.0113673	Sp6
ENSMUSG00000061633	179.08	0.770636	0.287492	0.000405699	0.00604166	1700029P11Rik
ENSMUSG00000028246	40.9394	0.766733	0.54701	0.0059374	0.0488485	Faxc
ENSMUSG00000105285	3512.26	0.765487	0.121029	2.02451e-11	2.55691e-09	Gm43238
ENSMUSG00000026421	1255.47	0.764506	0.157929	9.85883e-08	4.70573e-06	Csrp1
ENSMUSG00000029534	47.8494	0.762251	0.492659	0.00496963	0.0426908	St7
ENSMUSG00000020072	70.1829	0.758794	0.379535	0.00242961	0.0248596	Pbld2
ENSMUSG00000081044	926.605	0.758277	0.142632	8.76096e-09	5.89074e-07	AU015836
ENSMUSG00000022105	336.174	0.756448	0.190471	5.45087e-06	0.000159468	Rb1
ENSMUSG00000081593	84.8509	0.754112	0.36821	0.00206334	0.0218833	Gm11841
ENSMUSG00000003849	521.127	0.753353	0.167913	5.64698e-07	2.25131e-05	Nqo1
ENSMUSG00000084824	209.734	0.752062	0.235801	9.85657e-05	0.00189845	Gm16344
ENSMUSG00000054484	60.9345	0.74724	0.442133	0.00404085	0.0365333	Tmem62
ENSMUSG00000085214	77.8603	0.746892	0.365528	0.00228104	0.0236169	NA
ENSMUSG00000035164	153.625	0.741263	0.267101	0.000355483	0.00542571	Zc3h12c
ENSMUSG00000057948	507.458	0.736674	0.18808	6.51285e-06	0.000185465	Unc13d
ENSMUSG00000022265	264.997	0.736555	0.206404	2.76637e-05	0.000630434	Ank
ENSMUSG00000037108	204.26	0.736271	0.237285	0.000135427	0.00246141	Zcwpw1
ENSMUSG00000019791	87.347	0.73509	0.355852	0.00212302	0.022349	Hint3
ENSMUSG00000061882	359.688	0.734509	0.230986	9.15396e-05	0.0017797	Ccdc62
ENSMUSG00000018166	1295.98	0.734464	0.137757	8.0929e-09	5.51017e-07	Erbb3
ENSMUSG00000030310	269.222	0.734258	0.20453	2.55892e-05	0.000590479	Slc6a1
ENSMUSG00000038855	64.08	0.733738	0.46251	0.00455462	0.040002	Itpkb
ENSMUSG00000045679	96.3199	0.733205	0.316165	0.00124957	0.0147884	Pqlc3
ENSMUSG00000006731	90.6734	0.732282	0.327645	0.00154739	0.0175715	B4galnt1
ENSMUSG00000034765	475.94	0.730102	0.173953	2.09335e-06	7.03952e-05	Dusp5
ENSMUSG00000043687	81.6478	0.726323	0.348409	0.00216949	0.0227179	1190005I06Rik
ENSMUSG00000048865	54.6277	0.724375	0.474596	0.00531616	0.045069	Arhgap30
ENSMUSG00000023032	408.702	0.722691	0.17273	2.46429e-06	8.0736e-05	Slc4a8
ENSMUSG00000022218	860.191	0.722645	0.142553	3.56844e-08	1.93573e-06	Tgm1
ENSMUSG00000084796	105.414	0.72218	0.306851	0.00122035	0.014484	Mir142hg
ENSMUSG00000028977	598.444	0.720782	0.181281	5.21531e-06	0.000153263	Casz1
ENSMUSG00000052415	153.111	0.719582	0.289051	0.000791927	0.0103823	Tchh
ENSMUSG00000097172	299.733	0.71609	0.188697	1.24053e-05	0.000320196	NA
RodERV21-int:ERV1:LTR	468.386	0.71506	0.199264	2.35604e-05	0.000552917
ENSMUSG00000105207	29952	0.714408	0.118291	1.31414e-10	1.36745e-08	Gm42927
ENSMUSG00000073538	194.722	0.714262	0.236786	0.000189328	0.00324605	E330020D12Rik
ENSMUSG00000030653	104.41	0.711915	0.314951	0.00142865	0.0164488	Gm45837
ENSMUSG00000100768	1618.34	0.711757	0.125543	1.3675e-09	1.13126e-07	Gm29055
ENSMUSG00000022483	60.2836	0.711749	0.438909	0.00482452	0.0417259	Col2a1
ENSMUSG00000036275	646.558	0.711422	0.156369	4.54634e-07	1.85727e-05	9530068E07Rik
ENSMUSG00000031489	310.283	0.71078	0.18781	1.30487e-05	0.000335235	Adrb3
ENSMUSG00000092534	81.6625	0.709488	0.357054	0.00264709	0.0266076	Pagr1b
ENSMUSG00000079330	631.913	0.700856	0.143999	1.1409e-07	5.33225e-06	Lemd1
ENSMUSG00000020758	401.331	0.699328	0.175829	6.05049e-06	0.000174704	Itgb4
MuLV-int:ERV1:LTR	983.205	0.698353	0.135277	2.23669e-08	1.28941e-06
ENSMUSG00000041329	584.605	0.697671	0.192999	2.13678e-05	0.000505766	Atp1b2
ENSMUSG00000024883	130.374	0.696856	0.281682	0.000905998	0.0114379	Rin1
ENSMUSG00000006356	388.204	0.696767	0.168358	3.19556e-06	0.000101479	Crip2
ENSMUSG00000034981	76.1902	0.696106	0.424136	0.00448794	0.0396862	Parm1
B2_Mm1a:B2:SINE	23335.4	0.695398	0.117126	2.57177e-10	2.47383e-08
ENSMUSG00000025813	103.136	0.693446	0.31904	0.00186505	0.0203008	Homer2
ENSMUSG00000022508	137.375	0.693064	0.289265	0.0010843	0.0132104	Bcl6
ENSMUSG00000003154	172.545	0.692232	0.243925	0.000341884	0.00526183	Foxj2
ENSMUSG00000044317	85.4116	0.690237	0.360243	0.0030882	0.0297405	Gpr4
ENSMUSG00000096528	91.8223	0.689689	0.342711	0.0025397	0.025763	G430049J08Rik
ENSMUSG00000054065	247.102	0.688566	0.207714	7.49872e-05	0.00149658	Pkp3
ENSMUSG00000073678	896.352	0.682709	0.156972	1.15759e-06	4.2239e-05	Pgap1
ENSMUSG00000051154	238.365	0.681533	0.247927	0.000408777	0.00607978	Commd3
ENSMUSG00000027346	201.209	0.680622	0.226655	0.000213985	0.00358339	Gpcpd1
ENSMUSG00000020988	729.693	0.680478	0.139435	1.0031e-07	4.75538e-06	L2hgdh
ENSMUSG00000046324	1915.95	0.67925	0.136077	5.75598e-08	2.92125e-06	Ermp1
ENSMUSG00000004098	287.843	0.679071	0.217977	0.000139822	0.00252275	Col5a3
ENSMUSG00000014498	1095.32	0.676897	0.139149	1.02248e-07	4.83341e-06	Ankrd52
ENSMUSG00000070305	96.2422	0.675386	0.388587	0.00398535	0.0361104	Mpzl3
ENSMUSG00000030638	204.313	0.673419	0.227897	0.000254021	0.00409229	Sh3gl3
L1Md_T:L1:LINE	66729	0.672992	0.106887	5.58063e-11	6.18147e-09
ENSMUSG00000051319	142.552	0.670629	0.270125	0.000942174	0.0117914	Mtln
ENSMUSG00000042363	299.496	0.670531	0.190532	3.80159e-05	0.000822187	Lgalsl
ENSMUSG00000046323	221.59	0.670385	0.222036	0.000195412	0.00331939	Dppa3
ENSMUSG00000068220	808.997	0.670219	0.194679	4.18956e-05	0.000896719	Lgals1
ENSMUSG00000030701	117.727	0.669944	0.284008	0.00131082	0.0153485	Plekhb1
ENSMUSG00000025348	73.0972	0.668653	0.380098	0.00438593	0.0390002	Itga7
ENSMUSG00000028521	258.344	0.668305	0.211978	0.000130788	0.0023884	Slc35d1
ENSMUSG00000028626	129.119	0.666993	0.295951	0.00160403	0.0180904	Col9a2
ENSMUSG00000024827	3953.07	0.664729	0.133204	5.07659e-08	2.62475e-06	Gldc
ENSMUSG00000036402	305.585	0.664509	0.202782	8.79938e-05	0.00172087	Gng12
ENSMUSG00000028841	68.7778	0.662933	0.436719	0.0059037	0.0486447	Cnksr1
ENSMUSG00000027177	506.279	0.66282	0.178277	1.72992e-05	0.000425284	Hipk3
ENSMUSG00000020788	1081.95	0.659794	0.16371	4.6989e-06	0.000141183	Atp2a3
ENSMUSG00000000078	705.935	0.659512	0.197246	6.16845e-05	0.00125117	Klf6
ENSMUSG00000085762	233.331	0.658279	0.242298	0.00048877	0.00699542	Lrrc75aos2
ENSMUSG00000025537	105.475	0.657938	0.336437	0.00300897	0.0291112	Phkg1
ENSMUSG00000035000	446.884	0.657056	0.167885	8.70942e-06	0.000238202	Dpp4
ENSMUSG00000025068	2015.48	0.654219	0.162593	5.15352e-06	0.000151835	Gsto1
ENSMUSG00000018381	70.2268	0.654167	0.418815	0.0058242	0.0481807	Abi3
ENSMUSG00000040537	105.352	0.652628	0.304501	0.00222827	0.0231616	Adam22
ENSMUSG00000034723	134.2	0.651736	0.274866	0.00130775	0.0153444	Tmx4
RLTR9A2:ERVK:LTR	181.082	0.650147	0.258552	0.000881196	0.0112063
ENSMUSG00000036022	429.729	0.649082	0.168035	1.08492e-05	0.000286283	Fam122b
ENSMUSG00000048070	145.15	0.648908	0.284091	0.00153493	0.0174539	Pirt
ENSMUSG00000040584	235.183	0.647695	0.209421	0.000175709	0.00306334	Abcb1a
ENSMUSG00000073758	83.3771	0.644584	0.357669	0.00428499	0.038239	Sh3d21
ENSMUSG00000028109	85.4826	0.642636	0.35061	0.00413041	0.0371602	Hormad1
ENSMUSG00000056708	86.7411	0.638697	0.371073	0.00479629	0.0415035	Ier5
ENSMUSG00000027227	584.393	0.637743	0.151989	2.7448e-06	8.9395e-05	Sord
ENSMUSG00000020483	1630.29	0.637219	0.118134	7.21681e-09	4.97509e-07	Dynll2
ENSMUSG00000020423	593.718	0.636381	0.159021	6.07542e-06	0.000174902	Btg2
ENSMUSG00000027955	115.273	0.633722	0.342298	0.00378781	0.0347391	Gask1b
ENSMUSG00000050335	179.189	0.633628	0.240326	0.000690576	0.00927401	Lgals3
ENSMUSG00000041930	150.44	0.632708	0.262814	0.00124562	0.0147627	Fam222a
ENSMUSG00000034394	109.669	0.632354	0.320231	0.0031555	0.0303181	Lif
ENSMUSG00000046818	114.682	0.631741	0.313913	0.00301053	0.0291112	Ddit4l
ENSMUSG00000011034	89.4222	0.631732	0.387346	0.00561549	0.0470422	Slc5a1
ENSMUSG00000039745	263.404	0.631535	0.202538	0.000164927	0.00290971	Htatip2
ENSMUSG00000051457	185.26	0.631024	0.231315	0.000545248	0.00766451	Spn
ENSMUSG00000063382	554.421	0.629852	0.152363	3.76243e-06	0.000116791	Bcl9l
ENSMUSG00000001555	318.163	0.629151	0.194607	0.00011144	0.00208573	Fkbp10
ENSMUSG00000008028	87.9774	0.627726	0.335388	0.0040932	0.0368852	1700008O03Rik
ENSMUSG00000033542	241.627	0.627321	0.203344	0.000188414	0.00323708	Arhgef5
ENSMUSG00000097536	185.924	0.625806	0.245288	0.000866245	0.0111015	2610037D02Rik
ENSMUSG00000044786	247.824	0.621801	0.214673	0.000332529	0.00514658	Zfp36
ENSMUSG00000018398	367.743	0.619365	0.170849	2.86778e-05	0.00064819	Septin8
ORR1A1-int:ERVL-MaLR:LTR	1032.23	0.618155	0.148497	3.08742e-06	9.84226e-05
ENSMUSG00000032086	377.044	0.618103	0.23363	0.000600844	0.00831879	Bace1
ENSMUSG00000028134	872.609	0.616303	0.165372	1.80803e-05	0.000440559	Ptbp2
ENSMUSG00000103313	103.482	0.616068	0.373859	0.00541867	0.0456941	Gm38357
B2_Mm1t:B2:SINE	19226.7	0.614442	0.107283	1.3392e-09	1.11342e-07
ENSMUSG00000075012	108.997	0.613061	0.305774	0.0032373	0.0308888	Fjx1
ENSMUSG00000020205	110.646	0.61276	0.316869	0.00361436	0.0335725	Phlda1
ENSMUSG00000024074	141.771	0.611501	0.282575	0.00227821	0.0236024	Crim1
ENSMUSG00000020326	2570.61	0.610389	0.159535	1.146e-05	0.000298592	Ccng1
ENSMUSG00000031732	183.395	0.609891	0.23672	0.000867898	0.0111141	Phlpp2
MMERVK10C-int:ERVK:LTR	819.613	0.60801	0.164854	2.18602e-05	0.000516682
L1Md_Gf:L1:LINE	4659.46	0.607422	0.10248	3.6676e-10	3.44775e-08
ENSMUSG00000097180	361.321	0.605672	0.200486	0.000225694	0.00373411	2700038G22Rik
ENSMUSG00000052852	97.7421	0.605265	0.337997	0.00475466	0.0412294	Reep1
ENSMUSG00000001507	1564.53	0.60159	0.125626	1.87753e-07	8.37299e-06	Itga3
ENSMUSG00000030592	1044.73	0.601212	0.179038	6.64642e-05	0.00133777	Ryr1
ENSMUSG00000037434	407.469	0.600625	0.186974	0.000123543	0.00228127	Slc30a1
ENSMUSG00000074479	259.154	0.597517	0.20092	0.000286824	0.00454116	Rtraf-ps
ENSMUSG00000094114	133.061	0.596583	0.294748	0.00315023	0.030285	NA
ENSMUSG00000023048	382.293	0.596425	0.196814	0.000227596	0.00374685	Prr13
ENSMUSG00000042988	323.876	0.596413	0.195096	0.000218113	0.00363046	Notum
ENSMUSG00000095403	1206.57	0.595985	0.158309	1.67163e-05	0.000415273	Gm21092
ENSMUSG00000106847	133.518	0.595902	0.270646	0.00224746	0.0233144	Peg13
ENSMUSG00000031155	379.354	0.590923	0.195108	0.000232933	0.00380817	Pim2
ENSMUSG00000027381	851.146	0.590346	0.143117	4.08647e-06	0.00012567	Bcl2l11
ENSMUSG00000059495	2502.62	0.590279	0.108744	6.02076e-09	4.2031e-07	Arhgef12
ENSMUSG00000076437	1006.41	0.590205	0.131851	8.56363e-07	3.24966e-05	Selenoh
ENSMUSG00000026532	840.293	0.589047	0.135305	1.43735e-06	5.12522e-05	Spta1
ENSMUSG00000025492	2249.91	0.587711	0.1112	1.48949e-08	9.16119e-07	Ifitm3
ENSMUSG00000040721	770.382	0.586037	0.135187	1.6641e-06	5.78414e-05	Zfhx2
ENSMUSG00000038235	983.795	0.585003	0.138925	2.85545e-06	9.26341e-05	F11r
ENSMUSG00000103322	276.794	0.584052	0.200558	0.000353544	0.00540137	Gm37404
ENSMUSG00000062762	2091.68	0.584021	0.116655	6.61995e-08	3.319e-06	Ei24
ENSMUSG00000017707	1326.54	0.582713	0.148121	8.71031e-06	0.000238202	Serinc3
ENSMUSG00000041548	545.288	0.582214	0.159247	2.80965e-05	0.000637991	Hspb8
ENSMUSG00000034518	2443.57	0.582007	0.127499	5.69341e-07	2.25893e-05	Hmgxb4
ENSMUSG00000020100	793.426	0.579904	0.136872	2.62205e-06	8.55656e-05	Slc29a3
ENSMUSG00000026426	813.383	0.578982	0.140981	4.70182e-06	0.000141183	Arl8a
ENSMUSG00000026831	188.715	0.578156	0.230678	0.00113243	0.013676	1700007K13Rik
ENSMUSG00000030327	1079.48	0.578112	0.13117	1.11565e-06	4.13867e-05	Necap1
ENSMUSG00000041488	654.807	0.578032	0.153051	1.76635e-05	0.000432312	Stx3
ENSMUSG00000028591	708.741	0.577692	0.166939	5.49039e-05	0.00113265	Pramef12
ENSMUSG00000028955	889.68	0.575373	0.132709	1.72976e-06	5.94989e-05	Vamp3
ENSMUSG00000084128	217.252	0.57516	0.218855	0.000831524	0.0107665	Esrp2
ENSMUSG00000004085	402.69	0.574289	0.182175	0.000165292	0.00291242	Map3k20
ENSMUSG00000039395	2011.57	0.574169	0.12228	3.27723e-07	1.37969e-05	Mreg
RLTR45-int:ERVK:LTR	1306.08	0.571954	0.13807	3.76976e-06	0.000116799
ENSMUSG00000034457	884.147	0.5707	0.163316	4.89928e-05	0.00102866	Eda2r
ENSMUSG00000040629	233.462	0.569333	0.221111	0.000953533	0.0118797	Mael
ENSMUSG00000000308	223.84	0.56882	0.222595	0.00101223	0.0124794	Ckmt1
RMER12B:ERVK:LTR	177.165	0.56796	0.260117	0.00250455	0.0254688
ENSMUSG00000045348	228.045	0.566227	0.25201	0.00204411	0.0217351	Nyap1
ENSMUSG00000071796	590.34	0.564558	0.16825	9.04827e-05	0.00176537	6820431F20Rik
ENSMUSG00000061048	530.659	0.564393	0.162382	5.73101e-05	0.00117642	Cdh3
ENSMUSG00000020184	2431.43	0.564292	0.114146	9.43218e-08	4.57641e-06	Mdm2
ENSMUSG00000021758	420.919	0.562829	0.170484	0.000107598	0.00203221	Ddx4
ENSMUSG00000024924	131.094	0.561413	0.316051	0.00543188	0.0457822	Vldlr
ENSMUSG00000032366	1050.07	0.559944	0.147214	1.5985e-05	0.000399505	Tpm1
ENSMUSG00000074212	678.694	0.557421	0.179521	0.00019402	0.00329914	Dnajb14
ENSMUSG00000026479	1902.44	0.557349	0.121925	6.33772e-07	2.4789e-05	Lamc2
ENSMUSG00000040268	1502.94	0.555627	0.124988	9.20297e-07	3.46841e-05	Plekha1
ENSMUSG00000063146	204.746	0.553591	0.233375	0.00164129	0.0183356	Clip2
ENSMUSG00000029060	1320.42	0.553271	0.142072	1.18808e-05	0.000309068	Mib2
ENSMUSG00000003500	1094.44	0.55264	0.125612	1.27409e-06	4.61267e-05	Impdh1
ENSMUSG00000027544	273.136	0.552179	0.201789	0.000653225	0.00885144	Nfatc2
ENSMUSG00000035506	149.511	0.552073	0.257701	0.00293338	0.0285717	Slc12a8
ENSMUSG00000029223	927.372	0.551631	0.138231	7.93553e-06	0.000218458	Uchl1
ENSMUSG00000021687	315.189	0.551592	0.208525	0.000821632	0.0106703	Scamp1
ENSMUSG00000030835	4795.15	0.549697	0.110359	7.93136e-08	3.91714e-06	Nomo1
ENSMUSG00000054099	1040	0.548191	0.15262	3.78225e-05	0.000819076	Slc25a40
ENSMUSG00000021895	417.393	0.546838	0.16455	0.000106412	0.00201903	Arhgef3
ENSMUSG00000020176	146.952	0.542339	0.273719	0.0041565	0.037334	Grb10
ENSMUSG00000047547	1022.09	0.541446	0.12778	2.96235e-06	9.51691e-05	Cltb
ENSMUSG00000020937	232.05	0.539261	0.227262	0.00174466	0.019218	Plcd3
ENSMUSG00000047986	561.332	0.537714	0.170467	0.000185579	0.00320168	Palm3
ENSMUSG00000048911	256.459	0.535844	0.200991	0.00083638	0.0107856	Rnf24
ENSMUSG00000030672	1856.64	0.534502	0.112614	3.03236e-07	1.28484e-05	Mylpf
ENSMUSG00000087153	432.395	0.533334	0.164427	0.000144083	0.00259678	Gm6483
ENSMUSG00000020099	793.473	0.5324	0.138628	1.62582e-05	0.000405719	Unc5b
ENSMUSG00000030556	389.921	0.53182	0.178991	0.00034328	0.0052735	Lrrc28
ENSMUSG00000071847	119.735	0.531287	0.292727	0.00590344	0.0486447	Apcdd1
ENSMUSG00000010025	459.107	0.530342	0.175312	0.000299535	0.00469745	Aldh3a2
ENSMUSG00000084762	340.801	0.527188	0.193061	0.000709843	0.00949422	Platr3
ENSMUSG00000004952	255.837	0.525307	0.232056	0.00230219	0.0238061	Rasa4
ENSMUSG00000037171	1297.14	0.523343	0.123965	3.36238e-06	0.000105762	Nodal
ENSMUSG00000002847	131.891	0.522084	0.278223	0.00554274	0.0465742	Pla1a
ENSMUSG00000003420	143.118	0.521031	0.287668	0.00596072	0.0489916	Fcgrt
ENSMUSG00000042388	1443.06	0.520122	0.130576	9.04453e-06	0.000245717	Dlgap3
ENSMUSG00000043557	176.242	0.516724	0.245177	0.00350818	0.032774	Mdga1
ENSMUSG00000033644	315.876	0.516683	0.185505	0.000642849	0.0087323	Piwil2
L1_Mm:L1:LINE	1850.98	0.515485	0.131956	1.1254e-05	0.000294615
ENSMUSG00000067071	361.598	0.515032	0.204109	0.00125636	0.0148369	Hes6
ENSMUSG00000034854	383.292	0.513929	0.183529	0.000609436	0.00840261	Mfsd12
ENSMUSG00000105987	1005	0.512268	0.133636	1.72568e-05	0.000424871	AI506816
ENSMUSG00000101776	450.593	0.510739	0.175788	0.000447131	0.00652759	Gm28268
ENSMUSG00000006310	241.302	0.510544	0.212215	0.00179543	0.0196594	Zbtb32
ENSMUSG00000037169	2732.55	0.506869	0.111798	8.36964e-07	3.18335e-05	Mycn
ENSMUSG00000033781	151.04	0.50551	0.252636	0.00465772	0.040602	Asb13
ENSMUSG00000100967	255.604	0.505366	0.256474	0.00445013	0.0394362	Gm29666
ENSMUSG00000060032	440.497	0.50472	0.17213	0.000426993	0.00627964	H2aj
ENSMUSG00000094724	258.16	0.504078	0.200895	0.00143515	0.0164892	Rnaset2b
ENSMUSG00000038777	437.167	0.503841	0.1924	0.00100977	0.0124584	Sema6c
ENSMUSG00000041220	3853.84	0.503095	0.109618	6.50334e-07	2.53171e-05	Elovl6
ENSMUSG00000029238	796.181	0.502413	0.137735	3.65325e-05	0.000796351	Clock
ENSMUSG00000028392	204.439	0.501621	0.223838	0.00280433	0.0277366	Bspry
ENSMUSG00000073411	148.754	0.501328	0.268568	0.00594598	0.0488948	H2-D1
ENSMUSG00000053198	675.118	0.501326	0.142639	6.17075e-05	0.00125117	Prx
ENSMUSG00000046761	887.383	0.49948	0.152146	0.00013888	0.00251123	Fam83h
ENSMUSG00000027739	428.72	0.499341	0.186415	0.000900996	0.0113968	Rab33b
ENSMUSG00000043183	342.795	0.498619	0.17708	0.000632525	0.00862748	Simc1
ENSMUSG00000028019	940.802	0.49774	0.12866	1.65837e-05	0.000413219	Pdgfc
ENSMUSG00000094614	954.795	0.497573	0.156875	0.000203074	0.00342145	NA
ENSMUSG00000101599	263.237	0.495683	0.235913	0.00367576	0.0339751	Gm20342
ENSMUSG00000044345	244.585	0.495607	0.206255	0.00195185	0.0209697	Marveld1
ENSMUSG00000035557	369.468	0.494905	0.178783	0.00072534	0.00965734	Krt17
ENSMUSG00000068876	629.968	0.493997	0.147379	0.000113058	0.00211123	Cgn
ENSMUSG00000007783	572.243	0.493944	0.1487	0.000126532	0.00232261	Cpt1c
ENSMUSG00000024769	1397.82	0.493122	0.12651	1.38348e-05	0.000352691	Cdc42bpg
ENSMUSG00000008384	155.767	0.492724	0.249488	0.00514584	0.0439535	Sertad1
ENSMUSG00000026436	727.15	0.49265	0.155531	0.000206234	0.00346762	Elk4
ENSMUSG00000028063	1668.6	0.492646	0.131049	2.43479e-05	0.000566576	Lmna
ENSMUSG00000030560	457.848	0.492414	0.169512	0.000483395	0.00694853	Ctsc
ENSMUSG00000002799	303.733	0.491775	0.200436	0.00168754	0.0187511	Jag2
ENSMUSG00000044562	194.567	0.488584	0.225646	0.00350221	0.0327552	Rasip1
ENSMUSG00000022664	279.049	0.488482	0.200511	0.00181836	0.019871	Slc35a5
ENSMUSG00000060477	157.518	0.488006	0.26055	0.0060741	0.0495787	Irak2
ENSMUSG00000001729	716.642	0.4876	0.14173	8.34806e-05	0.00164231	Akt1
ENSMUSG00000042751	1886.46	0.487416	0.121928	1.04518e-05	0.000277568	Nmnat2
ENSMUSG00000028789	183.453	0.487155	0.25486	0.00571574	0.0475689	Azin2
ENSMUSG00000044117	298.535	0.486284	0.204272	0.00207743	0.0220038	Bmerb1
ENSMUSG00000031709	326.717	0.483095	0.189485	0.00138577	0.0160332	Tbc1d9
ENSMUSG00000107025	286.932	0.480904	0.227306	0.00384628	0.0351389	NA
ENSMUSG00000030232	2289.41	0.479693	0.107954	1.36064e-06	4.90454e-05	Aebp2
ENSMUSG00000025481	215.585	0.479693	0.221795	0.00365407	0.0338502	Urah
ENSMUSG00000027610	300.011	0.479126	0.197323	0.00191867	0.0206939	Gss
ENSMUSG00000026701	6721.67	0.478696	0.114459	3.34841e-06	0.000105523	Prdx6
ENSMUSG00000052912	174.642	0.477348	0.246042	0.00582357	0.0481807	Smarca5-ps
ENSMUSG00000064796	1054.17	0.477114	0.16051	0.000396505	0.00594219	Terc
ENSMUSG00000049676	250.234	0.47693	0.226383	0.00400644	0.0362618	Catsperg1
ENSMUSG00000028760	2204.45	0.472918	0.150394	0.000226239	0.00373566	Eif4g3
ENSMUSG00000068101	757.897	0.472117	0.139372	0.000108177	0.00203833	Cenpm
ENSMUSG00000030847	225.755	0.470373	0.23515	0.0051342	0.0438767	Bag3
ETnERV2-int:ERVK:LTR	502.776	0.470187	0.179655	0.00118568	0.0141435
ENSMUSG00000031148	463.07	0.470162	0.160085	0.000486539	0.00697556	Gpkow
ENSMUSG00000027387	253.566	0.468397	0.202405	0.00271341	0.0271423	Zc3h8
ENSMUSG00000022197	358.064	0.467336	0.185489	0.00159066	0.0179641	Pdzd2
L1Md_A:L1:LINE	10114.5	0.467158	0.119353	1.42397e-05	0.000360237
ENSMUSG00000027784	199.518	0.465247	0.230722	0.00520592	0.0443522	Ppm1l
ENSMUSG00000030849	552.589	0.465239	0.182438	0.00143115	0.0164662	Fgfr2
ENSMUSG00000029131	3531.83	0.462623	0.103626	1.40006e-06	5.02474e-05	Dnajb6
ENSMUSG00000045795	498.5	0.462417	0.159275	0.000566742	0.00791287	Whamm
ENSMUSG00000020107	432.403	0.461687	0.166185	0.000803887	0.0104975	Anapc16
ENSMUSG00000041801	864.547	0.461313	0.143098	0.000188381	0.00323708	Phlda3
ENSMUSG00000061313	847.69	0.461018	0.13165	7.20451e-05	0.00144134	Ddhd2
ENSMUSG00000050812	1105.75	0.457976	0.131151	7.7504e-05	0.00153569	Ecpas
ENSMUSG00000000325	1266.72	0.45734	0.153405	0.000426053	0.00627964	Arvcf
ENSMUSG00000094472	965.864	0.455836	0.158918	0.000610147	0.0084054	Gm21897
ENSMUSG00000003865	2135.89	0.454244	0.134133	0.000112022	0.00209424	Gys1
ENSMUSG00000036620	333.631	0.453845	0.186745	0.00213656	0.0224719	Mgat4b
ENSMUSG00000001583	289.359	0.453693	0.187468	0.00222866	0.0231616	Tnk1
ENSMUSG00000036863	1203.77	0.453002	0.12217	3.45126e-05	0.000757308	Syde2
ENSMUSG00000023906	312.867	0.452366	0.182119	0.0019047	0.0205837	Cldn6
ENSMUSG00000036503	349.954	0.450048	0.181706	0.00192074	0.0207027	Rnf13
ENSMUSG00000049775	2449.33	0.449703	0.106986	4.63865e-06	0.000140048	Tmsb4x
BGLII:ERVK:LTR	761.274	0.449301	0.143613	0.000282119	0.00447952
ENSMUSG00000026110	418.514	0.448801	0.163673	0.000936738	0.0117501	Mgat4a
ENSMUSG00000039936	520.283	0.447086	0.150603	0.000485843	0.0069738	Pik3cd
ENSMUSG00000074794	1145.14	0.446799	0.136997	0.000193065	0.00329113	Arrdc3
ENSMUSG00000027808	1046.08	0.446448	0.148536	0.00044738	0.00652759	Serp1
ENSMUSG00000022533	3721.99	0.44559	0.111213	1.09323e-05	0.000287559	Atp13a3
ENSMUSG00000086563	1027.05	0.44491	0.160168	0.000812839	0.0105727	Platr15
ENSMUSG00000048490	541.413	0.442199	0.153124	0.000626899	0.00857903	Nrip1
ENSMUSG00000018849	1381.84	0.441941	0.128123	9.65985e-05	0.00186927	Wwc1
ENSMUSG00000037697	240.808	0.440539	0.207023	0.00466024	0.0406023	Ddhd1
ENSMUSG00000038058	692.408	0.439335	0.140426	0.000301367	0.0047217	Nod1
ENSMUSG00000043881	414.26	0.435505	0.168289	0.00153946	0.0174933	Kbtbd7
MusHAL1:L1:LINE	418.492	0.433142	0.192015	0.00344698	0.0323796
ENSMUSG00000038302	336.062	0.431877	0.183897	0.00289323	0.0283269	Afg1l
ENSMUSG00000040618	642.242	0.429109	0.198486	0.00417908	0.0375165	Pck2
ENSMUSG00000097230	453.864	0.428409	0.187575	0.00343236	0.0322845	NA
ENSMUSG00000056458	281.381	0.42836	0.197944	0.00452424	0.0399219	Mok
ENSMUSG00000036461	641.838	0.428008	0.159581	0.00119702	0.0142583	Elf1
ENSMUSG00000020032	339.837	0.426663	0.187669	0.00349857	0.0327397	Nuak1
ENSMUSG00000026694	875.459	0.426643	0.141523	0.000448238	0.00652826	Eef1aknmt
ENSMUSG00000028528	524.63	0.425608	0.171491	0.00207869	0.0220038	Dnajc6
ENSMUSG00000020647	744.295	0.425512	0.13577	0.000308796	0.00481096	Ncoa1
ENSMUSG00000032737	1736.21	0.424873	0.131267	0.000215935	0.00360873	Inppl1
ENSMUSG00000072235	3822	0.424765	0.134008	0.000263674	0.00422313	Tuba1a
ENSMUSG00000027907	1503.13	0.42236	0.130821	0.000224318	0.00371505	S100a11
ENSMUSG00000030641	812.079	0.420726	0.141801	0.000543591	0.00764771	Ddias
ENSMUSG00000024268	402.66	0.42022	0.172726	0.0024708	0.0251875	Celf4
ENSMUSG00000031245	440.635	0.419636	0.161044	0.00158127	0.0178825	Hmgn5
ENSMUSG00000004394	411.605	0.419542	0.167212	0.00204868	0.0217567	Tmed4
RLTR40:ERVK:LTR	733.698	0.417705	0.180126	0.00311647	0.0299779
ENSMUSG00000020640	1167.68	0.417292	0.122478	0.000123378	0.00228076	Itsn2
ENSMUSG00000006262	471.425	0.415535	0.195953	0.00499874	0.0429186	Mob1b
ENSMUSG00000020189	791.907	0.415007	0.140499	0.000574144	0.00799597	Osbpl8
ENSMUSG00000028042	404.968	0.414839	0.186459	0.00409539	0.0368852	Zbtb7b
RLTR10:ERVK:LTR	461.604	0.413811	0.181705	0.003691	0.0340589
ENSMUSG00000004768	720.963	0.413732	0.136799	0.000469286	0.00676925	Rab23
ENSMUSG00000021585	689.217	0.413073	0.15275	0.00122317	0.0145071	Cast
ENSMUSG00000039382	835.729	0.41	0.14816	0.00102057	0.0125635	Wdr45
ENSMUSG00000029672	1150.36	0.409217	0.127785	0.000265435	0.00423901	Fam3c
ENSMUSG00000049866	921.66	0.408755	0.13312	0.000416356	0.00616569	Arl4c
ENSMUSG00000027663	1973.92	0.408486	0.127071	0.000256749	0.00412018	Zmat3
ENSMUSG00000038976	1187.57	0.407764	0.124922	0.000216572	0.00361208	Ppp1r9b
ENSMUSG00000026564	1876.3	0.407168	0.126227	0.000251395	0.00406582	Dusp27
ENSMUSG00000030491	544.058	0.406191	0.160973	0.00208536	0.0220603	Tdrd12
ENSMUSG00000029390	1883.81	0.406048	0.12128	0.000162119	0.00287319	Tmed2
ENSMUSG00000023307	1470.44	0.405945	0.120931	0.000161361	0.00286451	Marchf5
ENSMUSG00000040940	2408.41	0.405584	0.106891	3.1051e-05	0.000691438	Arhgef1
ENSMUSG00000029103	1881.9	0.404861	0.122874	0.000191758	0.00327752	Lrpap1
ENSMUSG00000028124	1299.41	0.404232	0.133703	0.000487846	0.00698823	Gclm
L1Md_F:L1:LINE	1120.2	0.402778	0.140189	0.000747275	0.00989093
ENSMUSG00000106638	2383.62	0.402194	0.144955	0.000848254	0.0108962	NA
ENSMUSG00000029822	348.067	0.399635	0.173418	0.00379534	0.0347888	Osbpl3
ENSMUSG00000047989	484.741	0.399571	0.157299	0.00207357	0.0219777	Ino80c
ENSMUSG00000027472	352.027	0.398771	0.180105	0.00460924	0.0403108	Pdrg1
ENSMUSG00000026005	1022.61	0.398359	0.163516	0.00258863	0.026163	Rpe
ENSMUSG00000061838	745.842	0.398329	0.149825	0.00148083	0.0169436	Suclg2
ENSMUSG00000027820	2226.18	0.397391	0.121965	0.000229193	0.00376191	Mme
ENSMUSG00000001288	3004.81	0.395121	0.123344	0.000278817	0.0044356	Rarg
ENSMUSG00000024036	335.68	0.395082	0.184764	0.00562922	0.0470632	Slc37a1
ENSMUSG00000032135	1438.79	0.393535	0.127839	0.000428492	0.00629609	Mcam
ENSMUSG00000028527	1197.5	0.392766	0.133399	0.000673835	0.00907904	Ak4
ENSMUSG00000059975	393.076	0.390501	0.170301	0.00406216	0.0366459	Zfp74
ENSMUSG00000002083	454.687	0.388135	0.165861	0.00365966	0.033883	Bbc3
ENSMUSG00000076432	6165.55	0.387929	0.100989	2.77039e-05	0.000630483	Ywhaq
ENSMUSG00000029381	1277.05	0.387847	0.126454	0.000463765	0.00671302	Shroom3
ENSMUSG00000028517	803.174	0.387807	0.141705	0.00126523	0.0149097	Plpp3
ENSMUSG00000041028	2020.44	0.38664	0.111241	0.000107437	0.00203221	Ghitm
ENSMUSG00000021133	1439.29	0.386396	0.125304	0.000391768	0.00588719	Susd6
ENSMUSG00000037995	777.449	0.379551	0.148563	0.00216038	0.0226368	Igsf9
ENSMUSG00000032300	1055.3	0.379335	0.144066	0.00180756	0.0197792	1700017B05Rik
ORR1A2-int:ERVL-MaLR:LTR	2335.97	0.379114	0.124153	0.000413713	0.00613341
ENSMUSG00000030031	698.573	0.378799	0.148478	0.00225261	0.0233518	Kbtbd8
ENSMUSG00000049339	536.177	0.378757	0.150431	0.00246687	0.0251629	Retreg2
ENSMUSG00000042632	1107.51	0.375806	0.127951	0.00073869	0.00980082	Pla2g6
ENSMUSG00000015932	4480.52	0.373261	0.119184	0.000369115	0.00559616	Dstn
ENSMUSG00000018585	1066.63	0.373243	0.125683	0.000679089	0.00912715	Atox1
ENSMUSG00000034908	1038.11	0.373212	0.124055	0.000595037	0.0082453	Sidt2
B2_Mm2:B2:SINE	36485	0.372379	0.113276	0.000235913	0.00385309
ENSMUSG00000055485	409.608	0.372045	0.162109	0.00445504	0.0394586	Soga1
ENSMUSG00000040479	1312.18	0.368786	0.129208	0.000974214	0.0120624	Dgkz
LTRIS2:ERV1:LTR	4931.56	0.368052	0.130716	0.00109966	0.0133531
ENSMUSG00000064145	2667.88	0.367196	0.112754	0.000281263	0.00447022	Arih2
ENSMUSG00000020634	1068.14	0.366763	0.128108	0.000974442	0.0120624	Ubxn2a
ENSMUSG00000033964	564.253	0.366372	0.166653	0.00563158	0.0470632	Zbtb41
ORR1A0-int:ERVL-MaLR:LTR	2901.2	0.363362	0.122703	0.000637691	0.00867648
ENSMUSG00000027803	855.698	0.360051	0.133444	0.00165028	0.0184237	Wwtr1
ENSMUSG00000040669	10992.3	0.359591	0.12389	0.000910734	0.0114848	Phc1
ENSMUSG00000024501	1328.48	0.359472	0.123562	0.000875031	0.0111881	Dpysl3
ENSMUSG00000034593	855.857	0.35939	0.158949	0.00504074	0.0431448	Myo5a
ENSMUSG00000024242	1237.77	0.358919	0.125655	0.00103665	0.0127331	Map4k3
ENSMUSG00000015127	483.715	0.35824	0.159947	0.00539308	0.0455479	Unkl
ENSMUSG00000027546	1195.24	0.357795	0.134549	0.00172183	0.0190681	Atp9a
ENSMUSG00000032026	600.611	0.357737	0.145861	0.00324243	0.0309199	Rexo2
ENSMUSG00000005501	846.058	0.354515	0.134514	0.00199767	0.0213648	Usp40
ENSMUSG00000002250	664.948	0.352887	0.140203	0.00279604	0.0276843	Ppard
ENSMUSG00000054814	628.269	0.352553	0.155682	0.00517774	0.0441803	Usp46
ENSMUSG00000021814	1363.06	0.352406	0.126928	0.00137488	0.0159347	Anxa7
ENSMUSG00000052310	584.33	0.351783	0.146817	0.00387497	0.0353466	Slc39a1
ENSMUSG00000020362	1548.6	0.351326	0.133155	0.00190472	0.0205837	Cnot6
ENSMUSG00000097769	1460.44	0.349192	0.128415	0.00163282	0.0182781	NA
ENSMUSG00000034377	692.64	0.347597	0.136956	0.00273516	0.0272774	Tulp4
ENSMUSG00000020580	1821.63	0.346001	0.118719	0.000942056	0.0117914	Rock2
ENSMUSG00000028394	535.127	0.345731	0.148932	0.00485826	0.0419292	Pole3
ENSMUSG00000026827	3181.28	0.344757	0.105769	0.000293688	0.0046321	Gpd2
RMER16-int:ERVK:LTR	5565.87	0.344075	0.138193	0.00265839	0.026705
IMPB_01:Satellite:Satellite	1696.2	0.343415	0.139988	0.00333202	0.0315789
ENSMUSG00000024298	892.208	0.341654	0.128225	0.00198937	0.0213036	Zfp871
ENSMUSG00000040624	1203.92	0.341204	0.12958	0.00216034	0.0226368	Plekhg1
ENSMUSG00000036686	592.434	0.339884	0.145616	0.00484089	0.0418238	Cc2d1a
ENSMUSG00000030609	1458.07	0.338496	0.141293	0.00405207	0.0365947	Aen
ENSMUSG00000018846	1154	0.338229	0.124663	0.00182136	0.0198907	Pank3
ENSMUSG00000044433	1658.93	0.337795	0.11864	0.00118242	0.0141269	Camsap3
ENSMUSG00000038679	900.748	0.334594	0.130767	0.00274162	0.0273089	Trps1
ENSMUSG00000046722	1056.12	0.333611	0.13301	0.00287254	0.0282221	Cdc42se1
ENSMUSG00000064797	1415.23	0.331753	0.122051	0.00181795	0.019871	Gm24357
ENSMUSG00000024661	5939.5	0.331214	0.0992988	0.000242188	0.00392844	Fth1
ENSMUSG00000005882	628.751	0.330078	0.141505	0.00494645	0.0425359	Uqcc1
MTE2b:ERVL-MaLR:LTR	2036.41	0.329619	0.141455	0.00502576	0.0430652
ENSMUSG00000079164	34.7662	0.329394	0.749109	0.00565594	0.0472137	Tlr5
ENSMUSG00000006651	1057.21	0.327909	0.143102	0.00561704	0.0470422	Aplp1
ENSMUSG00000034320	758.645	0.327284	0.141213	0.00539582	0.0455479	Slc26a2
ENSMUSG00000013076	609.58	0.327282	0.142007	0.0056127	0.0470422	Amotl1
ENSMUSG00000053931	7733.17	0.325265	0.109013	0.000834412	0.0107686	Cnn3
B1_Mus2:Alu:SINE	25419.4	0.322658	0.117814	0.00173775	0.0192058
ENSMUSG00000095180	1951.69	0.322389	0.114977	0.00148844	0.017007	Rhox5
ENSMUSG00000040297	1309.31	0.321983	0.120497	0.00221845	0.023099	Suco
ENSMUSG00000103405	1749.87	0.320773	0.125392	0.0029302	0.0285681	NA
ENSMUSG00000055817	1708.04	0.319653	0.111918	0.00130861	0.0153444	Mta3
ENSMUSG00000028552	845.843	0.318993	0.129122	0.0040363	0.0365121	Eps15
RMER17C:ERVK:LTR	1464.94	0.318829	0.130053	0.00397313	0.0360589
ENSMUSG00000008763	1186.95	0.318809	0.121278	0.00256254	0.0259469	Man1a2
B1_Mm:Alu:SINE	11841.8	0.318223	0.118173	0.00200481	0.0214274
MT2B:ERVL:LTR	2686.82	0.317574	0.132516	0.0047203	0.0410484
ENSMUSG00000040111	984.238	0.315947	0.12424	0.0032485	0.0309243	Gramd1b
ENSMUSG00000024754	3400.6	0.31572	0.11049	0.00149475	0.0170674	Cemip2
ENSMUSG00000022884	7348.34	0.313508	0.10299	0.000802764	0.0104911	Eif4a2
RLTR1B-int:ERV1:LTR	31117	0.312306	0.133799	0.00541434	0.0456809
ENSMUSG00000032307	1142.87	0.312256	0.132668	0.00535665	0.0452865	Ube2q2
B1_Mus1:Alu:SINE	35359.3	0.309672	0.119279	0.00305068	0.029465
ENSMUSG00000096188	1861.21	0.308518	0.114232	0.0022476	0.0233144	Cmtm4
ENSMUSG00000021457	919.547	0.307486	0.131298	0.00569026	0.0474045	Syk
MTC:ERVL-MaLR:LTR	5145.08	0.305757	0.132696	0.00613365	0.049917
ENSMUSG00000011256	1590.96	0.30431	0.115973	0.00280665	0.0277395	Adam19
ENSMUSG00000062270	8242.37	0.302068	0.0992609	0.000776425	0.0102137	Morf4l1
ORR1A2:ERVL-MaLR:LTR	3083.02	0.301862	0.120065	0.00363479	0.0336906
ORR1A0:ERVL-MaLR:LTR	1464.36	0.301521	0.120017	0.00389202	0.03542
ENSMUSG00000066643	1648.97	0.300902	0.128189	0.00587904	0.0485616	Wdr35
ENSMUSG00000070436	1210.23	0.299584	0.128756	0.00599038	0.0490959	Serpinh1
ORR1D1:ERVL-MaLR:LTR	2902.93	0.298781	0.128044	0.00598786	0.0490959
ENSMUSG00000049807	1276.29	0.298273	0.120264	0.00423119	0.0378815	Arhgap23
L1Md_F2:L1:LINE	13143.9	0.298225	0.116183	0.00341178	0.0321275
ENSMUSG00000095562	2312.82	0.297336	0.108408	0.00204362	0.0217351	Erdr1
ENSMUSG00000053907	7450.09	0.296051	0.108832	0.00212073	0.022349	Mat2a
ENSMUSG00000020954	1635.93	0.293509	0.111682	0.00281888	0.0278272	Strn3
ENSMUSG00000003814	8865.49	0.291036	0.106996	0.00219323	0.0229085	Calr
ENSMUSG00000034330	1527.5	0.289074	0.117576	0.00436193	0.0388209	Plcg2
ENSMUSG00000038437	4278.86	0.288668	0.12214	0.00579598	0.0480454	Mllt6
ENSMUSG00000034247	2072.42	0.284665	0.112563	0.00418564	0.0375402	Plekhm1
ENSMUSG00000020451	2780.13	0.282815	0.10498	0.00253375	0.0257342	Limk2
ENSMUSG00000017548	7442.91	0.279879	0.0958894	0.00136865	0.0158796	Suz12
ENSMUSG00000024423	3190.33	0.274172	0.106945	0.00382798	0.0350104	Impact
ENSMUSG00000072419	1835.77	0.272575	0.112364	0.00562661	0.0470632	Dppa2
ENSMUSG00000031563	2153.79	0.269764	0.107717	0.00472137	0.0410484	Wwc2
ENSMUSG00000022781	2539.79	0.269679	0.107311	0.00463649	0.0404806	Pak2
ENSMUSG00000047501	1892.87	0.267414	0.109197	0.00549287	0.0462021	Cldn4
ENSMUSG00000019996	1760.84	0.267365	0.11009	0.00590541	0.0486447	Map7
ENSMUSG00000050071	2727.03	0.266211	0.103025	0.00406517	0.036653	Bex1
ENSMUSG00000028179	3674.19	0.260228	0.104813	0.00563223	0.0470632	Cth
ENSMUSG00000038518	12746.9	0.247551	0.0978834	0.00501921	0.0430497	Jarid2
ENSMUSG00000068823	10016.3	0.240389	0.0957056	0.00484852	0.0418678	Csde1
ENSMUSG00000021822	10.3669	0.16099	0.310707	0.00580887	0.0481261	Plau
ENSMUSG00000090714	17.4875	0.0389367	0.224824	0.0011431	0.0137646	Zscan4d
